# Supplementary material for: The influence of flocculation upon global gene transcription in a yeast CYC8 mutant
Source: Microb Genom. 2024 Mar 26;10(3):001216. doi: 10.1099/mgen.0.001216 (PMC10995634; doi:10.1099/mgen.0.001216)
Supplement: Uncited Table S1. [file mgen-10-01216-s002.xlsx]

## Sheet: Table S2 READ ME
Table S2		Figure
Sheet a	Total Log2 fold changes for Flo+ and Flo- Cyc8-AA with differences in ratios between Flo+ and Flo- cyc8-AA	N/A
Sheet b	249 genes with significantly higher fold changes in Flo- than in Flo+ Cyc8-AA	Fig. 2c (i)
Sheet c	95 genes with significantly lower fold changes in Flo- than in Flo+ Cyc8-AA	Fig. 2c (ii)
Sheet d	45_no change in Flo+ Cyc8-AA	Fig. 3b
Sheet e	14 genes regulated solely by flocculation	Fig. 4a
Sheet f	184 genes upregulated in Flo+ and Flo-, with significantly higher upregulation in Flo-	Fig. 5a
Sheet g	15 genes upregulated in Flo+ and Flo-, with significantly lower upregulation in Flo-	Fig. 5d
Sheet h	24 genes downregulated in Flo+ but upregulated in Flo-	Fig. 6a
Sheet i	51 genes upregulated in Flo+ but downregulated in Flo-	Fig. 6c
Sheet j	427 commonly upregulated genes	Fig. 7a
Sheet k	50 commonly downregulated genes	Fig. 7d

## Sheet: Table S3 READ ME
Table S3
Sheet A	All GO terms associated with the 477 genes regulated solely by Cyc8p
Sheet B	All GO terms associated with the 330 genes found to be regulated by both Cyc8p and flocculation
Sheet C	All GO terms associated with the 14 genes found to be regulated solely by flocculation

## Sheet: Table S4 READ ME
Table S4
Assessing the impact of mannose upon gene trancsription in wt cells (cells not depeleted (-Rap) for Cyc8p)
DESeq2 analysis on the contrast between Mannose (M) vs Cyc8AA_C:
Sheet 1	data for all genes
Sheet 2	Genes filtered by adjusted p-value <= 0.05
Sheet 3	genes additionally filtered by absolute log2-foldchange >= 1
											Effect of Mannose:
											Genes Up	Genes Down
											426	436

## Sheet: a.Total log2 Fold changes
Gene	Gene_name	Flo+ Cyc8-AA log2 Fold Change	Flo+ Cyc8-AA padj		Flo- Cyc8-AA log2 Fold Change	Flo- Cyc8-AA padj		Flo+ Cyc8-AA_vs_Flo- Cyc8-AA log2 FoldChange	Flo+ Cyc8-AA_vs_Flo- Cyc8-AA padj
Q0045	COX1	0.504784	0.118848		0.354897	0.336927		-0.141471	0.880722
Q0080	ATP8	1.36783	0.590075		#DIV/0!	1		-0.637299	0.895104
Q0085	ATP6	0.545055	0.121266		1.54706	0.0168806		1.02464	0.309033
Q0092		-0.0368521	NA		#DIV/0!	1		0.583962	NA
Q0130	OLI1	0.467059	0.279496		0.217178	0.836108		-0.317857	0.813844
Q0140	VAR1	0.556931	0.155765		#NUM!	0.878179		-0.956532	0.765188
Q0182		1.1871	0.596341		#DIV/0!	1		-0.621463	0.899863
Q0250	COX2	-0.243276	0.848527		-1.04894	0.35418		-0.943114	0.644701
Q0255		1.51822	0.32247		#NUM!	0.880304		-2.01747	0.566087
Q0275	COX3	1.37342	0.0750893		0.684694	0.710766		-0.818678	0.743708
YAL001C	TFC3	-0.435425	0.025714		-0.905605	5.28316e-07		-0.469733	0.150604
YAL002W	VPS8	0.259125	0.167609		-0.425533	0.0238658		-0.684259	0.00957122
YAL003W	EFB1	-0.526049	0.0011308		-0.565066	0.00037671		-0.0390264	0.918609
YAL004W		#DIV/0!	1		0.792393	0.026837		0.482789	0.974176
YAL005C	SSA1	0.847594	0.0512869		0.883287	0.0303261		0.0357069	0.974915
YAL007C	ERP2	-0.0969672	0.673615		-0.136603	0.530468		-0.0398774	0.918609
YAL008W	FUN14	0.174458	0.536079		0.82363	0.000360966		0.649259	0.183124
YAL009W	SPO7	-0.336626	0.00558615		-0.21599	0.0842887		0.120375	0.62596
YAL010C	MDM10	-0.187472	0.277383		-0.487223	0.00091835		-0.298521	0.210388
YAL011W	SWC3	-0.434067	0.00267428		-0.769616	8.31558e-09		-0.336009	0.153527
YAL012W	CYS3	-0.741033	1.36445e-08		-0.181742	0.26464		0.559268	0.0295457
YAL013W	DEP1	-0.344405	0.0332131		-0.775225	7.88117e-08		-0.431091	0.0939318
YAL014C	SYN8	0.0991071	0.415374		0.10507	0.296138		0.00523775	0.984065
YAL015C	NTG1	-0.120957	0.622858		-0.586199	0.00130474		-0.464336	0.10505
YAL016C-A		0.0750671	0.925931		-0.171744	0.839663		-0.251903	0.880722
YAL016C-B		0.441887	0.197084		-0.176226	0.899861		-0.609762	0.683438
YAL016W	TPD3	-0.0567298	0.769971		-0.132772	0.387012		-0.0759024	0.76635
YAL017W	PSK1	0.52188	0.0151645		-0.235215	0.361063		-0.756789	0.022738
YAL018C	LDS1	1.13946	0.0367844		1.89365	0.00142334		0.730713	0.545621
YAL019W	FUN30	-0.47372	0.00329207		-0.841561	2.5962e-08		-0.368072	0.164824
YAL019W-A		2.53851	0.187058		-1.62833	0.0898713		-4.0945	0.0855769
YAL020C	ATS1	-0.481852	0.00338284		-0.373005	0.0207616		0.109376	0.743929
YAL021C	CCR4	-0.0825313	0.701053		-0.174242	0.328383		-0.0920072	0.765068
YAL022C	FUN26	0.117045	0.492999		0.784538	3.71488e-08		0.667421	0.00151643
YAL023C	PMT2	0.344796	0.0945683		0.280984	0.137623		-0.0638504	0.89063
YAL024C	LTE1	0.0101056	0.931305		-0.881535	1.31226e-11		-0.889674	2.83017e-06
YAL025C	MAK16	-1.2119	1.27507e-09		-0.638941	0.00200404		0.572295	0.141351
YAL026C	DRS2	-0.0679016	0.68173		-0.598701	2.30654e-08		-0.531154	0.000256861
YAL026C-A		0.347905	0.163092		-1.68263	0.000811625		-2.01896	0.00220988
YAL027W	SAW1	0.00590585	0.959791		0.0677121	0.597498		0.0624351	0.856137
YAL028W	FRT2	-0.163993	0.597481		0.30454	0.194174		0.468402	0.336479
YAL029C	MYO4	-0.105319	0.611877		-0.594075	6.77739e-05		-0.48891	0.0246417
YAL030W	SNC1	0.439851	0.112701		0.481293	0.0568138		0.0412503	0.958005
YAL031C	GIP4	0.221183	0.245433		-0.557219	0.00218198		-0.777337	0.00677909
YAL031W-A		0.399958	0.460434		1.89641	0.00218523		1.52843	0.144063
YAL032C	PRP45	0.213725	0.154284		-0.132961	0.488955		-0.345451	0.178603
YAL033W	POP5	-0.68331	0.130093		-0.384861	0.420512		0.298267	0.727481
YAL034C	FUN19	0.584698	0.063483		0.0941889	0.751593		-0.490365	0.354464
YAL034C-B		-0.0118607	1		1.39565	0.0984781		1.3601	0.227585
YAL034W-A	MTW1	-0.0762383	0.782217		-0.373953	0.0398383		-0.298174	0.343506
YAL035W	FUN12	-0.489933	0.000150969		-0.714857	9.55341e-09		-0.224971	0.381427
YAL036C	RBG1	-0.81505	9.62602e-10		-0.814798	8.37348e-10		-3.92054e-05	0.999874
YAL037C-A		0.517074	0.0524957		-1.30319	0.0804949		-1.88996	0.185607
YAL037C-B		0.703998	0.000121516		0.646175	7.60661e-05		-0.0570433	0.905836
YAL037W		-0.772252	0.0236155		-0.528828	0.134226		0.244561	0.729411
YAL038W	CDC19	0.0787904	0.696479		0.58552	0.000447645		0.506732	0.0743415
YAL039C	CYC3	0.944785	7.17887e-06		0.984141	1.16913e-06		0.0396451	0.94781
YAL040C	CLN3	0.661185	0.00987086		0.967685	5.12186e-05		0.306501	0.534584
YAL041W	CDC24	-0.264068	0.0453047		-0.668755	1.16731e-08		-0.404809	0.0283567
YAL042C-A		4.15453	0.0121315		0.340613	0.686727		-3.6528	0.0979013
YAL042W	ERV46	-0.348049	0.000189115		-0.25498	0.00905697		0.0928892	0.62596
YAL043C	PTA1	-0.014623	1		-0.264943	0.121567		-0.249918	0.34065
YAL044C	GCV3	-0.227341	0.387229		-0.567203	0.0107142		-0.340125	0.466716
YAL044W-A	BOL1	0.665505	0.000217074		1.18317	5.02339e-14		0.518407	0.197849
YAL046C	BOL3	0.212965	0.360784		-0.039916	0.953375		-0.253654	0.55998
YAL047C	SPC72	-0.379908	0.0204049		-0.523576	0.000793439		-0.143708	0.654638
YAL047W-A		-0.614822	0.723013		-0.21774	0.871033		0.374274	0.91139
YAL048C	GEM1	0.107706	0.539191		-0.0762865	0.774634		-0.184498	0.532384
YAL049C	AIM2	-0.209681	0.304605		0.271103	0.0903574		0.480827	0.153108
YAL051W	OAF1	0.329899	0.0582475		-0.102798	0.693205		-0.43232	0.108511
YAL053W	FLC2	0.471075	0.00288966		0.796422	7.15806e-08		0.325406	0.287705
YAL054C	ACS1	1.00466	1.35092e-07		1.77133	1.41487e-22		0.768578	0.00579629
YAL055W	PEX22	-0.066401	0.875354		-0.32286	0.222885		-0.256367	0.594459
YAL056C-A		-0.606475	0.507475		0.248299	0.754981		0.831436	0.588162
YAL056W	GPB2	0.0430984	0.81642		-0.308651	0.0872322		-0.351616	0.189912
YAL058W	CNE1	-0.339901	0.0328404		0.0665742	0.584895		0.404057	0.0663434
YAL059C-A		#DIV/0!	1		0.0467914	0.967608		-0.262748	0.984065
YAL059W	ECM1	-0.229432	0.646756		0.199045	0.613414		0.428171	0.576186
YAL060W	BDH1	0.526257	0.050668		1.11505	4.9138e-06		0.588739	0.19853
YAL061W	BDH2	4.27701	1.74774e-30		5.47759	5.11871e-50		1.20041	0.0628535
YAL062W	GDH3	1.33334	1.21529e-13		2.72397	1.4396e-54		1.39008	2.22101e-07
YAL063C	FLO9	5.30699	3.96534e-190		6.49895	5.80622e-299		1.19361	2.91122e-05
YAL063C-A		1.56097	3.32822e-08		2.55919	1.74425e-21		1.00137	0.0377346
YAL064C-A	TDA8	3.73871	1.44713e-35		6.1948	3.80265e-79		2.47095	2.28044e-07
YAL064W		3.24258	1.36015e-24		5.01473	1.60417e-70		1.83591	0.000267399
YAL064W-B		4.30732	4.24151e-27		-0.494469	0.310967		-4.81787	2.0806e-17
YAL065C		5.75461	3.67277e-35		6.24524	1.35915e-39		0.450862	0.667902
YAL067C	SEO1	0.836277	0.00572549		0.332491	0.258128		-0.501844	0.418948
YAL067W-A		#DIV/0!	NA		#DIV/0!	1		-1.66654	NA
YAL068C	PAU8	4.70753	1.32226e-12		2.06714	7.51784e-07		-2.67832	0.0416185
YAR002C-A	ERP1	0.524239	0.00050321		0.813717	9.31462e-09		0.289408	0.299736
YAR002W	NUP60	-0.384179	0.00436133		-0.482878	0.000177042		-0.0993491	0.727316
YAR003W	SWD1	0.00685269	0.971942		0.155846	0.43733		0.148739	0.764979
YAR007C	RFA1	-0.222196	0.362915		-0.573131	0.00529388		-0.350846	0.381397
YAR008W	SEN34	-0.726589	0.00576023		-0.34105	0.221111		0.384918	0.391001
YAR009C		0.0527283	0.802325		0.450466	0.00202813		0.396682	0.202251
YAR014C	BUD14	-0.461603	0.00370408		-0.591471	9.63811e-05		-0.130594	0.667104
YAR015W	ADE1	-0.367552	0.0551662		-0.671536	0.000127002		-0.30433	0.388215
YAR018C	KIN3	0.141899	0.659942		-0.881579	0.0012836		-1.02305	0.0122758
YAR019C	CDC15	0.80826	2.15063e-06		-0.36968	0.0603479		-1.17708	4.95429e-06
YAR019W-A		1.26612	0.0357307		0.0655231	0.879401		-1.20572	0.169354
YAR020C	PAU7	2.63802	1.59545e-41		3.7813	1.19717e-119		1.14131	0.00223288
YAR023C		0.144337	0.696548		0.154791	0.626647		0.0112014	0.987527
YAR027W	UIP3	0.212495	0.38357		0.654438	0.00175105		0.442006	0.272025
YAR028W		0.348227	0.185664		1.09599	1.80386e-06		0.747339	0.0862504
YAR029W		1.65736	2.03698e-06		1.40134	2.04481e-05		-0.261154	0.7459
YAR030C		1.59816	5.57303e-08		1.95619	2.93833e-11		0.358213	0.607201
YAR031W	PRM9	0.956989	3.34567e-11		1.49826	8.71549e-31		0.537263	0.0176743
YAR033W	MST28	0.302503	0.118723		0.772565	1.05364e-06		0.468771	0.126279
YAR035C-A		2.00684	2.61225e-05		#DIV/0!	0.467469		-0.477731	0.895635
YAR035W	YAT1	1.37663	2.20814e-12		2.24146	8.90116e-33		0.865355	0.0149086
YAR042W	SWH1	0.375866	0.00245679		-0.145305	0.376414		-0.520146	0.00554209
YAR047C		#DIV/0!	1		#DIV/0!	1		0.253656	0.962085
YAR050W	FLO1	5.82058	7.78864e-105		6.12973	1.15708e-112		0.309855	0.6159
YAR053W		0.661491	0.423522		-0.888292	0.364927		-1.57082	0.267296
YAR064W		1.11717	0.00308985		6.26123	1.21854e-11		5.14617	4.20501e-06
YAR066W		#DIV/0!	0.288041		8.77283	7.90977e-12		6.74748	0.00762896
YAR068W		5.90122	7.65291e-51		7.73718	7.74916e-92		1.85223	0.00417478
YAR070C		2.3635	NA		#NUM!	0.893567		-2.74364	0.427267
YAR071W	PHO11	1.17157	0.00295304		3.81371	8.53249e-28		2.6424	3.36267e-05
YAR073W	IMD1	0.509178	0.477549		-0.578678	0.438907		-1.08548	0.446797
YAR075W		0.63091	0.311341		0.874405	0.261395		0.321823	0.870332
YBL001C	ECM15	0.376139	0.23374		1.31625	1.35217e-06		0.940179	0.042273
YBL002W	HTB2	-0.498376	0.0576001		-0.523782	0.0396598		-0.0254224	0.967113
YBL003C	HTA2	-0.710313	0.0174092		-1.03033	0.000246311		-0.32004	0.555853
YBL004W	UTP20	-0.48264	0.102408		-0.773956	0.00426062		-0.291441	0.608229
YBL005W	PDR3	-0.347069	0.08934		0.159132	0.364098		0.50621	0.0857028
YBL005W-B		-1.69778	6.73802e-12		-1.28979	1.04895e-07		0.408093	0.374048
YBL006C	LDB7	-0.162201	0.659554		-0.0509859	0.937871		0.110737	0.862555
YBL006W-A		#DIV/0!	1		1.58802	2.15265e-05		1.27785	0.67858
YBL007C	SLA1	-0.261159	0.158351		-0.637159	7.87902e-05		-0.375792	0.143063
YBL008W	HIR1	-0.132769	0.501425		-0.452729	0.00287973		-0.320444	0.252752
YBL008W-A		-1.14557	NA		0.517904	0.766429		1.68425	NA
YBL009W	ALK2	-0.421197	0.00779179		-0.763907	1.94768e-07		-0.341919	0.214373
YBL010C	LAA2	-0.125798	0.606135		-0.359721	0.0514997		-0.23337	0.53026
YBL011W	SCT1	-0.0435555	0.872217		-0.838655	6.3734e-11		-0.794947	9.33947e-06
YBL012C		1.41636	0.00302767		-1.98568	0.154782		-3.33256	0.0330045
YBL013W	FMT1	0.317337	0.254051		-0.32731	0.2482		-0.638751	0.105522
YBL014C	RRN6	-0.121972	0.557482		-0.737241	4.07221e-07		-0.616777	0.0107207
YBL015W	ACH1	0.814346	1.49595e-05		0.86388	1.69048e-06		0.0498659	0.920546
YBL016W	FUS3	-0.0616999	0.742321		0.534963	3.02425e-07		0.596293	0.00327557
YBL017C	PEP1	0.223589	0.269865		-0.134039	0.609159		-0.357587	0.261766
YBL018C	POP8	-0.428917	0.30257		-0.0175942	1		0.410817	0.547658
YBL019W	APN2	0.424133	0.019918		-0.234199	0.278718		-0.657127	0.0159
YBL020W	RFT1	-0.0738409	0.690845		0.278766	0.0130765		0.352286	0.0919692
YBL021C	HAP3	-0.385796	0.0455417		-0.174401	0.414788		0.208273	0.537271
YBL022C	PIM1	-0.273676	0.165158		-0.550961	0.00165093		-0.277168	0.387352
YBL023C	MCM2	-0.121584	0.44858		-0.882831	2.32361e-14		-0.762284	7.97999e-06
YBL024W	NCL1	-0.600192	0.000549683		-0.782211	2.99712e-06		-0.182234	0.615083
YBL025W	RRN10	-0.156841	0.529205		0.20926	0.204311		0.364136	0.261919
YBL026W	LSM2	0.0732398	0.804871		0.148626	0.536738		0.0755272	0.896694
YBL027W	RPL19B	-0.476587	8.77085e-05		-0.5173	1.72116e-05		-0.0407568	0.88454
YBL028C		-1.00615	0.00368825		-0.468003	0.207198		0.537608	0.38794
YBL029C-A		0.326867	0.255568		0.37297	0.149099		0.0468854	0.948888
YBL029W		1.13364	2.85937e-07		1.81007	5.65581e-18		0.676901	0.141458
YBL030C	PET9	0.584477	0.0124481		0.636278	0.00370629		0.0517986	0.941138
YBL031W	SHE1	-0.269654	0.337016		-0.466428	0.0561533		-0.197934	0.687898
YBL032W	HEK2	-0.642719	0.0070195		-1.23231	2.67764e-08		-0.589563	0.0974597
YBL033C	RIB1	0.110465	0.510753		0.0102858	0.865021		-0.100212	0.786943
YBL034C	STU1	0.137316	0.319927		-0.65794	3.05152e-07		-0.794988	4.96933e-05
YBL035C	POL12	-0.421337	0.0463445		-0.67138	0.000478011		-0.248943	0.492844
YBL036C		-0.49703	0.00455448		-0.241789	0.216075		0.255017	0.393917
YBL037W	APL3	-0.117439	0.605283		-0.54542	0.00117754		-0.428014	0.0914334
YBL038W	MRPL16	-0.405666	0.0721884		-0.395231	0.0742337		0.0107494	0.982677
YBL039C	URA7	-1.10817	0.000110726		-0.677435	0.021995		0.430574	0.447952
YBL039W-B	MIN6	0.351771	0.0620313		0.701227	2.39899e-05		0.351374	0.279546
YBL040C	ERD2	-0.207259	0.67965		0.365397	0.336615		0.572688	0.388144
YBL041W	PRE7	-0.253372	0.0875218		-0.0259861	0.989751		0.227557	0.328404
YBL042C	FUI1	-1.30643	1.57513e-11		0.416554	0.0304604		1.72288	3.89164e-10
YBL043W	ECM13	1.07289	8.02219e-05		0.889491	0.000413484		-0.185367	0.761072
YBL044W		0.33983	0.823774		0.200552	0.825286		-0.119515	0.962085
YBL045C	COR1	0.356951	0.147689		-0.282981	0.296138		-0.639911	0.144098
YBL046W	PSY4	-0.395538	0.0109154		-0.651036	5.70131e-06		-0.254952	0.325417
YBL047C	EDE1	0.144536	0.509569		-0.461081	0.0253573		-0.605566	0.053927
YBL048W	RRT1	1.59823	4.53919e-08		3.74165	1.59953e-37		2.14603	1.11079e-06
YBL049W	MOH1	1.37553	2.03427e-05		4.02377	1.88811e-40		2.64779	4.00857e-08
YBL050W	SEC17	-0.0738026	0.82041		0.0434069	0.785227		0.117494	0.784209
YBL051C	PIN4	-0.437281	0.00611145		-0.608212	7.59728e-05		-0.170949	0.555902
YBL052C	SAS3	-0.42879	0.0331061		-0.82089	6.83028e-06		-0.392274	0.200499
YBL053W		-0.0683861	0.96919		-0.401707	0.68486		-0.315134	0.875939
YBL054W	TOD6	-0.263608	0.303558		-0.387351	0.0950271		-0.124377	0.818238
YBL055C		-0.0348303	0.96223		0.109894	0.639061		0.144713	0.777377
YBL056W	PTC3	-0.207636	0.0564054		-0.223627	0.0404611		-0.0163921	0.94781
YBL057C	PTH2	-0.455528	0.0275986		-0.194233	0.418403		0.261229	0.444858
YBL058W	SHP1	0.026689	0.862551		-0.279817	0.0837072		-0.306019	0.187002
YBL059C-A	CMC2	-0.0663637	0.918716		0.210514	0.526226		0.277063	0.687898
YBL059W	IAI11	-0.102858	0.70251		0.116955	0.499414		0.220517	0.579376
YBL060W	YEL1	-0.169706	0.386527		-0.160928	0.424593		0.00920094	0.983589
YBL061C	SKT5	0.0716039	0.579631		-0.0564006	0.821924		-0.128274	0.603305
YBL062W		0.0475538	0.961734		0.0120102	0.956188		-0.0283704	0.984176
YBL063W	KIP1	0.0261408	0.90997		-0.834551	3.87406e-05		-0.861356	0.00732229
YBL064C	PRX1	1.85065	2.7649e-12		2.23252	5.80512e-18		0.381913	0.513049
YBL065W		2.76878	3.35773e-09		1.04595	0.0511192		-1.71185	0.0679158
YBL066C	SEF1	0.033923	0.854858		-0.486062	0.00390555		-0.51946	0.0368975
YBL067C	UBP13	-0.569417	2.6831e-07		-0.923516	6.23242e-18		-0.354118	0.0638665
YBL068W	PRS4	-0.500447	9.69642e-05		-0.292336	0.0326355		0.207752	0.401669
YBL069W	AST1	-1.22057	7.0753e-08		-1.03283	4.8315e-06		0.187538	0.724823
YBL070C		-0.616814	0.678524		-0.499469	0.738207		0.121872	0.970713
YBL071C		-0.127502	0.743022		0.152857	0.785585		0.283335	0.770395
YBL071C-B		0.808666	0.669824		0.908037	0.382141		0.0317743	0.992019
YBL071W-A	KTI11	-0.0950485	0.820433		0.163008	0.386024		0.259632	0.592913
YBL072C	RPS8A	-0.362481	0.00248516		-0.184703	0.172435		0.177597	0.425446
YBL073W		1.27765	0.1328		#DIV/0!	1		-0.720979	0.848644
YBL074C	AAR2	-0.404757	0.106253		-0.469842	0.0453289		-0.0651981	0.90971
YBL075C	SSA3	2.36164	9.7271e-17		2.55505	5.41634e-20		0.19359	0.813478
YBL076C	ILS1	-0.553872	1.36276e-06		-0.692782	7.54023e-10		-0.139095	0.49618
YBL077W		-0.281257	0.295679		-0.68823	0.00562628		-0.408267	0.391296
YBL078C	ATG8	0.220242	0.515242		0.485768	0.0892614		0.266791	0.665283
YBL079W	NUP170	-0.567526	3.45227e-06		-1.11629	5.20481e-22		-0.548657	0.000851064
YBL080C	PET112	-0.264153	0.327454		-0.693896	0.00246166		-0.427825	0.318899
YBL081W		0.273969	0.283662		1.0025	4.00673e-06		0.728224	0.0651841
YBL082C	ALG3	0.29213	0.107826		0.824458	2.59156e-07		0.531708	0.0539708
YBL083C		0.553483	0.474206		#NUM!	0.0706427		-3.54132	0.140485
YBL084C	CDC27	0.107312	0.517201		-0.641112	1.82473e-05		-0.74812	0.000407684
YBL085W	BOI1	-0.25569	0.175913		-0.622223	0.000159895		-0.366241	0.170655
YBL086C		1.55862	1.3821e-23		1.116	1.0336e-12		-0.442855	0.123337
YBL087C	RPL23A	-0.719775	1.49595e-05		-0.00387211	0.936741		0.715832	0.00253224
YBL088C	TEL1	0.137986	0.377715		-0.487259	0.00112393		-0.62474	0.00278588
YBL089W	AVT5	-0.223907	0.197759		0.274452	0.0452834		0.497526	0.0342861
YBL090W	MRP21	-0.402915	0.280379		-0.288769	0.454509		0.114171	0.88583
YBL091C	MAP2	-0.387315	0.00292783		-0.558896	7.29574e-06		-0.171624	0.498559
YBL091C-A	SCS22	0.385403	0.0941196		0.317086	0.136334		-0.0700438	0.896827
YBL092W	RPL32	-0.336789	0.0158583		-0.337018	0.0158322		-0.00026529	0.999437
YBL093C	ROX3	-0.26408	0.425916		0.318862	0.232089		0.582666	0.195237
YBL094C		-0.388751	0.746054		-0.24368	0.746942		0.147705	0.94794
YBL095W	MRX3	-0.481626	0.0514867		-1.00579	1.25416e-06		-0.522947	0.171345
YBL096C		-0.518138	0.57388		-0.574634	0.437622		-0.0759267	0.967113
YBL097W	BRN1	-1.04569	4.17011e-07		-1.58681	5.92911e-16		-0.540476	0.1311
YBL098W	BNA4	-0.893389	6.25175e-05		-1.24342	8.01976e-09		-0.349741	0.502355
YBL099W	ATP1	0.521212	0.0193481		0.401456	0.056871		-0.119759	0.823161
YBL100C		0.463746	0.10122		0.372322	0.223744		-0.0949602	0.902871
YBL100W-B		1.3716	1.17886e-11		1.47043	7.51928e-17		0.0971248	0.829307
YBL100W-C		1.47051	0.0801267		1.19247	0.0233021		-0.282141	0.875271
YBL101C	ECM21	1.08862	1.45207e-08		0.945666	5.35578e-07		-0.14275	0.770931
YBL102W	SFT2	-0.18375	0.508349		0.887982	1.0779e-05		1.0721	0.000622767
YBL103C	RTG3	-0.429652	0.0114701		-0.477164	0.00351816		-0.0470564	0.902588
YBL104C	SEA4	-0.311197	0.0583924		-0.750629	1.74648e-07		-0.440219	0.065353
YBL105C	PKC1	-0.00090811	0.973989		-0.64003	8.72005e-08		-0.638777	0.000565463
YBL106C	SRO77	0.49143	0.00622095		-0.496977	0.00994851		-0.986796	0.000305817
YBL107C	MIX23	0.283513	0.0598219		0.310228	0.0213444		0.0261999	0.94848
YBL107W-A		#NUM!	0.289568		4.8994	1.75758e-07		7.03944	0.0019224
YBL108C-A	PAU9	2.67489	0.0185468		5.1708	1.35009e-09		2.38226	0.304816
YBL108W		#DIV/0!	0.178092		2.92751	0.0399594		0.100651	0.981743
YBL109W		-1.21911	0.289494		-0.360226	0.7615		0.870472	0.671186
YBL113C		0.581928	0.0195954		-0.311258	0.182377		-0.887921	0.0068797
YBR001C	NTH2	0.275898	0.376916		-0.0859845	0.861842		-0.361705	0.532543
YBR002C	RER2	-0.802666	0.00600929		-0.611318	0.0354171		0.190718	0.760719
YBR003W	COQ1	-0.0263128	0.981389		-0.540691	0.0191318		-0.514073	0.159885
YBR004C	GPI18	0.426342	0.0762904		0.79735	0.000251263		0.370978	0.381427
YBR005W	RCR1	-0.205631	0.655143		0.108973	0.754981		0.314565	0.660864
YBR006W	UGA2	0.587383	0.011614		1.69971	1.28888e-15		1.11273	0.000622767
YBR007C	DSF2	0.322425	0.0297784		-0.169531	0.353681		-0.491813	0.0325081
YBR008C	FLR1	-0.986441	0.0155897		-0.718547	0.0810288		0.267858	0.751878
YBR009C	HHF1	-0.487253	0.00972109		-1.00626	6.54524e-09		-0.51912	0.0857703
YBR010W	HHT1	-0.551629	0.0534646		-0.915336	0.000510724		-0.363718	0.509413
YBR011C	IPP1	0.105675	0.502919		0.446168	0.000848902		0.340504	0.155942
YBR012C		#DIV/0!	1		#DIV/0!	1		0.253673	0.962085
YBR012W-B		-4.29785	0.00319385		-0.188881	0.905771		4.20853	0.0145258
YBR013C		#DIV/0!	1		#DIV/0!	1		0.253659	0.962085
YBR014C	GRX7	0.21335	0.370565		0.790307	9.2112e-05		0.577267	0.126
YBR015C	MNN2	-0.153319	0.247537		-0.0701885	0.717415		0.0829745	0.738325
YBR016W		-0.0999038	0.82583		0.156446	0.580478		0.256583	0.65102
YBR017C	KAP104	-0.372609	0.00610715		-0.522976	5.46996e-05		-0.150582	0.537655
YBR018C	GAL7	1.78881	3.12029e-11		2.50552	6.11676e-20		0.717603	0.165981
YBR019C	GAL10	1.65946	4.69269e-09		2.03427	4.34233e-17		0.377286	0.507267
YBR021W	FUR4	-0.634401	2.50976e-07		0.480082	1.42577e-05		1.11343	3.52539e-12
YBR022W	POA1	-0.0850209	0.811447		0.0914598	0.659961		0.176498	0.708693
YBR023C	CHS3	0.569264	0.000733588		0.388582	0.0160138		-0.180646	0.594797
YBR024W	SCO2	0.519646	0.0622254		0.707565	0.00561499		0.188764	0.73715
YBR025C	OLA1	-0.144933	0.145942		0.222901	0.00293856		0.367906	0.0038959
YBR026C	ETR1	0.526274	0.0620313		0.477675	0.0690902		-0.0485835	0.949954
YBR027C		0.265466	0.672694		0.127807	0.843973		-0.129273	0.940927
YBR028C	YPK3	-0.422659	0.0745842		-0.437894	0.0518737		-0.015505	0.976644
YBR029C	CDS1	-0.332789	0.0312597		0.0842671	0.504384		0.416841	0.0822397
YBR030W	RKM3	-0.194709	0.434707		-0.667404	0.000733733		-0.472512	0.176181
YBR031W	RPL4A	-0.146057	0.508349		0.380126	0.016425		0.52617	0.0561606
YBR032W		0.347938	0.519123		-0.598376	0.216725		-0.956215	0.214246
YBR033W	EDS1	2.05653	1.75205e-29		1.94879	3.56737e-26		-0.10906	0.810302
YBR034C	HMT1	-0.881706	0.000717631		-0.506102	0.0628063		0.375331	0.466716
YBR035C	PDX3	0.0543914	0.838595		0.169118	0.436686		0.114763	0.838628
YBR036C	CSG2	-0.0651125	0.820433		0.367593	0.0212276		0.432683	0.158168
YBR037C	SCO1	0.351106	0.142948		0.139283	0.523749		-0.212028	0.643356
YBR038W	CHS2	0.0775761	0.823441		-0.537326	0.0710049		-0.614848	0.17876
YBR039W	ATP3	0.312906	0.0916182		-0.23162	0.272206		-0.544491	0.0729427
YBR040W	FIG1	1.26522	0.0602802		-0.103802	0.930384		-1.3659	0.261377
YBR041W	FAT1	-0.0709649	0.778654		-0.112918	0.619405		-0.0420472	0.913961
YBR042C	CST26	-0.562963	0.020138		-0.297146	0.254966		0.265339	0.546092
YBR043C	QDR3	-0.631039	1.69812e-05		-0.501873	0.000647031		0.129245	0.682548
YBR044C	TCM62	-0.238726	0.200975		-0.428829	0.010914		-0.188637	0.54811
YBR045C	GIP1	0.288612	0.148692		-0.0472773	0.939313		-0.330222	0.36966
YBR046C	ZTA1	0.547016	0.0671381		0.920805	0.000684319		0.373931	0.589309
YBR047W	FMP23	0.540241	0.112683		1.70732	5.78932e-09		1.16732	0.0196247
YBR048W	RPS11B	-0.325651	0.117449		0.0663986	0.68658		0.392038	0.249216
YBR049C	REB1	-0.619084	0.00072542		-1.18169	5.19821e-12		-0.562202	0.0488929
YBR050C	REG2	2.55368	4.15477e-21		4.2536	1.43403e-57		1.70061	7.62262e-05
YBR051W		1.9833	0.0388915		2.61978	0.000229679		0.61824	0.728783
YBR052C	RFS1	0.731173	0.00677432		1.20606	1.65315e-06		0.47495	0.386541
YBR053C		0.485531	0.155783		0.80768	0.00838327		0.32224	0.676365
YBR054W	YRO2	1.39922	0.00337367		1.50041	0.00095744		0.101178	0.946204
YBR055C	PRP6	-0.361186	0.0288183		-0.544855	0.000412207		-0.183603	0.506903
YBR056C-B		#DIV/0!	1		1.28484	0.0680214		0.975145	0.948888
YBR056W	MRX18	0.438194	0.222354		0.653128	0.0431449		0.215018	0.807418
YBR056W-A	MNC1	0.301412	0.529747		1.08989	0.00478298		0.788445	0.278588
YBR057C	MUM2	-0.0287321	0.937028		-0.0895579	0.639786		-0.0616008	0.818388
YBR058C	UBP14	-0.274225	0.0466232		-0.481362	0.000147206		-0.206894	0.327391
YBR058C-A	TSC3	-0.207197	0.740112		0.177552	0.710019		0.384371	0.676195
YBR059C	AKL1	0.122238	0.577846		-0.474604	0.0189797		-0.596651	0.0392156
YBR060C	ORC2	-0.267579	0.202996		-0.9742	3.32698e-08		-0.70621	0.00499651
YBR061C	TRM7	-0.856568	8.20066e-07		-0.57229	0.00118294		0.2838	0.400929
YBR062C		-0.0645635	0.872408		0.146676	0.494734		0.211178	0.66477
YBR063C	CNM1	0.374311	0.0152112		0.132217	0.335997		-0.241755	0.433809
YBR065C	ECM2	0.29833	0.0302269		-0.0151568	0.971263		-0.31279	0.205017
YBR066C	NRG2	1.19442	0.000106676		2.13516	2.35564e-13		0.940267	0.0682104
YBR067C	TIP1	4.48197	7.7447e-29		5.00141	2.93581e-36		0.519382	0.548072
YBR068C	BAP2	-0.0166453	1		-0.0667746	0.89967		-0.0501437	0.943044
YBR069C	TAT1	0.522894	0.125889		0.949288	0.00140055		0.425184	0.536431
YBR070C	ALG14	0.431368	0.0140805		0.676106	2.81221e-05		0.245112	0.473415
YBR071W		0.616883	0.0539585		0.63557	0.0336451		0.0187485	0.98076
YBR072C-A		4.86829	7.34992e-14		-2.09975	0.12923		-6.85705	4.98686e-06
YBR072W	HSP26	5.12568	1.34082e-16		5.46541	4.50909e-19		0.339728	0.843315
YBR073W	RDH54	-0.551595	0.00234313		-0.537087	0.00271077		0.0143782	0.974915
YBR074W	PFF1	-0.23206	0.212315		-0.0999763	0.680101		0.132055	0.677086
YBR076C-A		0.32638	0.0460281		0.440037	0.00184664		0.115378	0.737219
YBR076W	ECM8	0.739124	0.0100653		2.00561	7.48127e-13		1.268	0.00320354
YBR077C	SLM4	0.258467	0.0703701		0.552257	1.10119e-05		0.295362	0.187471
YBR078W	ECM33	0.197547	0.250022		0.446982	0.00301523		0.249428	0.39618
YBR079C	RPG1	-0.566181	0.00337367		-0.948933	1.87548e-07		-0.382803	0.304127
YBR080C	SEC18	-0.174525	0.299138		-0.312445	0.0373739		-0.137904	0.598331
YBR081C	SPT7	-0.386207	0.00419783		-0.882569	1.90457e-12		-0.495614	0.00554209
YBR082C	UBC4	0.29683	0.0316161		0.509833	5.53042e-05		0.213174	0.390277
YBR083W	TEC1	0.703092	0.0285098		1.31076	8.328e-06		0.607642	0.359441
YBR084C-A	RPL19A	-0.314066	0.00835279		-0.414085	0.000318232		-0.100092	0.655089
YBR084W	MIS1	-0.298323	0.151335		-0.347418	0.0812194		-0.0491555	0.91139
YBR085C-A		1.16862	3.01928e-05		2.42517	2.65077e-20		1.25679	0.00211017
YBR085W	AAC3	2.00409	7.92664e-14		3.87463	6.52906e-51		1.86933	1.12994e-05
YBR086C	IST2	0.307812	0.192287		-0.461299	0.0504129		-0.769082	0.0166245
YBR087W	RFC5	-0.491075	0.028233		-0.409708	0.0688482		0.0817013	0.875697
YBR088C	POL30	-0.72901	4.38581e-06		-0.375322	0.0219428		0.353388	0.242389
YBR089C-A	NHP6B	0.37202	0.0286911		0.288291	0.0685831		-0.083717	0.884598
YBR089W		#NUM!	0.259405		-0.384479	0.539555		1.76315	0.503684
YBR091C	TIM12	-0.451509	0.0236405		0.0409031	0.767341		0.490123	0.0939318
YBR092C	PHO3	0.772875	0.0142743		1.21621	3.1699e-05		0.443299	0.487541
YBR093C	PHO5	-0.859366	0.00199868		1.30836	2.67308e-07		2.16765	1.0118e-06
YBR094W	PBY1	-0.0380179	0.928544		-0.500712	0.00525211		-0.462501	0.121654
YBR095C	RXT2	-0.188768	0.357233		-0.4847	0.00487054		-0.296392	0.314478
YBR096W		-0.314252	0.375439		0.0852451	0.765523		0.399532	0.485132
YBR097W	VPS15	-0.0277947	0.959402		-0.325936	0.0635676		-0.298001	0.354464
YBR098W	MMS4	0.111277	0.583734		-0.285242	0.153785		-0.3945	0.175105
YBR099C		#DIV/0!	1		0.16333	0.637417		-0.147054	0.967437
YBR101C	FES1	0.857762	0.000466627		-0.477153	0.0733925		-1.33486	0.000392922
YBR102C	EXO84	-0.0814678	0.782165		-0.560325	0.00335605		-0.478961	0.0903136
YBR103C-A		0.706153	0.369332		2.20105	0.0011388		1.49776	0.290614
YBR103W	SIF2	-0.210271	0.233656		-0.493965	0.0012501		-0.282742	0.243377
YBR104W	YMC2	-1.34133	0.000153226		-0.626336	0.0917823		0.714586	0.217126
YBR105C	VID24	0.0712643	0.849446		0.775617	0.00553564		0.70425	0.174467
YBR106W	SND3	-0.181261	0.501425		0.210103	0.3045		0.391333	0.25779
YBR107C	IML3	0.607153	2.50991e-06		0.657695	1.11178e-07		0.0494295	0.886038
YBR108W	AIM3	0.724635	0.000202117		0.266989	0.163527		-0.456298	0.153745
YBR109C	CMD1	0.0267245	0.880008		-0.161841	0.432976		-0.188626	0.537366
YBR109W-A		0.476263	0.544492		0.535411	0.217594		0.0728448	0.962085
YBR110W	ALG1	-0.150079	0.415163		-0.208657	0.22481		-0.0585589	0.868973
YBR111C	YSA1	0.146833	0.53564		0.578595	0.00335397		0.431943	0.26656
YBR111W-A	SUS1	-0.133479	0.630356		-0.232737	0.331815		-0.099951	0.828333
YBR112C	CYC8	0.394739	0.0168591		-0.321744	0.0738408		-0.716219	0.00145232
YBR113W		1.60757	0.00204649		-0.00403323	0.947024		-1.49555	0.217246
YBR114W	RAD16	1.07652	1.38485e-13		0.539637	0.000183593		-0.53676	0.0329399
YBR115C	LYS2	-0.0464251	0.833154		-0.151904	0.30983		-0.105672	0.67918
YBR116C		3.3924	3.37813e-19		3.77385	7.49869e-20		0.388636	0.695752
YBR117C	TKL2	3.71792	3.83668e-53		4.37615	1.65743e-75		0.65827	0.427064
YBR118W	TEF2	0.0322352	0.811585		0.132889	0.258128		0.10066	0.735569
YBR119W	MUD1	-0.054002	0.795234		-0.0805227	0.687903		-0.0261346	0.941022
YBR120C	CBP6	0.0821838	0.782165		-0.437613	0.102555		-0.519052	0.20549
YBR121C	GRS1	-0.521956	2.05654e-11		-0.6195	1.47902e-15		-0.0976632	0.561164
YBR122C	MRPL36	-0.579654	0.00717735		-0.328958	0.151321		0.250636	0.513939
YBR123C	TFC1	-0.0429938	0.89551		-1.03117	4.27615e-12		-0.988129	8.51816e-06
YBR124W		0.53829	0.751372		1.43626	0.157304		0.901074	0.743929
YBR125C	PTC4	-0.149496	0.364241		-0.277634	0.0545104		-0.127879	0.618257
YBR126C	TPS1	0.607951	0.0376427		0.722969	0.00783126		0.115015	0.870723
YBR126W-A	MEO1	0.74027	0.170489		0.710546	0.718175		-0.14593	0.962722
YBR126W-B		0.926316	4.36045e-06		0.975703	7.94689e-07		0.0483598	0.936422
YBR127C	VMA2	-0.0370715	0.908178		-0.0901013	0.684		-0.0531063	0.880722
YBR128C	ATG14	0.332372	0.195761		0.132834	0.582972		-0.193547	0.710192
YBR129C	OPY1	-0.840109	0.00318786		-0.794724	0.00449668		0.0454814	0.948853
YBR130C	SHE3	-0.706746	0.000644913		-0.987526	5.70264e-07		-0.280954	0.449434
YBR131W	CCZ1	-0.498678	0.0140491		-0.736287	7.60661e-05		-0.23951	0.495606
YBR132C	AGP2	0.866191	0.00780755		1.33727	1.11346e-05		0.470903	0.525686
YBR133C	HSL7	-0.40975	0.100519		-0.472761	0.0470185		-0.0633044	0.9059
YBR134W		0.52309	0.706615		-0.366051	0.795364		-0.875834	0.72964
YBR135W	CKS1	0.491281	0.000260719		0.0931116	0.431434		-0.399288	0.0458071
YBR136W	MEC1	0.0250862	0.815654		-0.465451	2.6906e-05		-0.490281	0.000542947
YBR137W		0.562628	0.0178839		0.988816	6.13478e-06		0.426449	0.409614
YBR138C		0.513682	0.0389315		-0.798079	0.00114223		-1.30939	0.000120895
YBR139W	ATG42	1.08461	0.00765437		1.13962	0.00316577		0.0550109	0.962085
YBR140C	IRA1	0.0883493	0.517786		0.0490534	0.627087		-0.0393327	0.895316
YBR141C	BMT2	-0.519708	0.00195541		-0.600554	9.39862e-05		-0.0836453	0.812689
YBR141W-A		#DIV/0!	1		0.939188	0.0079672		0.627486	0.857686
YBR142W	MAK5	-0.847545	0.00045661		-0.758176	0.0015845		0.0892137	0.886038
YBR143C	SUP45	-0.407652	0.0192243		-0.255936	0.169751		0.151688	0.665257
YBR144C		0.133005	0.904394		-1.01894	0.293966		-1.16496	0.507592
YBR145W	ADH5	-0.309566	0.354804		0.673109	0.0125501		0.982581	0.0161942
YBR146W	MRPS9	-0.136047	0.597704		-0.433028	0.0313665		-0.296979	0.398782
YBR147W	RTC2	1.3118	0.00940666		1.66874	0.000488939		0.356653	0.759444
YBR148W	YSW1	0.267657	0.274522		-0.0103121	0.964359		-0.273914	0.539885
YBR149W	ARA1	0.422179	0.106654		0.699688	0.00300795		0.277501	0.602946
YBR150C	TBS1	0.318014	0.182469		-0.719302	0.00193833		-1.03681	0.00321614
YBR151W	APD1	0.174845	0.326722		-0.123801	0.59668		-0.298661	0.271864
YBR152W	SPP381	-0.280452	0.262223		-0.713645	0.000353058		-0.430821	0.231261
YBR153W	RIB7	-0.382055	0.0367896		-0.575649	0.000500125		-0.195355	0.539885
YBR154C	RPB5	-0.651284	1.74237e-06		-0.478898	0.000594169		0.172163	0.525932
YBR155W	CNS1	-1.0579	3.58686e-06		-0.610606	0.00937034		0.44623	0.303249
YBR156C	SLI15	0.286643	0.0704843		-0.268802	0.119823		-0.554431	0.0320638
YBR157C	ICS2	1.38197	6.55305e-06		1.53706	2.06128e-07		0.154846	0.849816
YBR158W	AMN1	-0.32846	0.225525		-0.917714	7.49909e-05		-0.589296	0.119568
YBR159W	IFA38	-0.279539	0.301974		-0.0340651	0.97116		0.245519	0.590302
YBR160W	CDC28	0.143447	0.266623		0.142599	0.19797		-0.00106968	0.997117
YBR161W	CSH1	0.78356	8.38705e-07		0.10611	0.484526		-0.677698	0.00913697
YBR162C	TOS1	-0.133866	0.512549		-0.362263	0.0292489		-0.228425	0.425446
YBR162W-A	YSY6	-0.203357	0.54177		-0.142084	0.695212		0.0613004	0.93111
YBR163W	EXO5	0.0283017	0.893366		-0.535247	0.00521913		-0.564367	0.0722086
YBR164C	ARL1	-0.102684	0.707764		-0.0127571	0.973665		0.0900233	0.829273
YBR165W	UBS1	-0.0435755	0.930175		0.0854805	0.670187		0.130698	0.773719
YBR166C	TYR1	-0.175727	0.20805		-0.0644547	0.766452		0.111148	0.702991
YBR167C	POP7	0.204692	0.109105		0.0961767	0.373657		-0.110455	0.668778
YBR168W	PEX32	-0.0178294	0.995747		-0.0779703	0.768471		-0.0582017	0.886271
YBR169C	SSE2	1.57772	7.00249e-05		1.64798	1.63819e-05		0.0702559	0.949021
YBR170C	NPL4	0.124052	0.535533		-0.0323404	0.973389		-0.156105	0.671786
YBR171W	SEC66	-0.182761	0.152471		-0.18473	0.147771		-0.00287844	0.990789
YBR172C	SMY2	-0.421037	0.00855864		-0.697907	3.29434e-06		-0.277104	0.360406
YBR173C	UMP1	0.0983994	0.63492		0.673828	7.26895e-05		0.57595	0.0306626
YBR174C		0.134904	0.908639		0.544058	0.447343		0.378537	0.856511
YBR175W	SWD3	-0.744145	0.0118809		0.0704066	0.785479		0.81419	0.0563881
YBR176W	ECM31	-0.111988	0.681874		-0.0589523	0.883792		0.0533172	0.905836
YBR177C	EHT1	0.666137	0.00155735		0.788465	7.28969e-05		0.122369	0.79439
YBR178W		1.39756	0.0130529		1.43782	0.00211053		0.037408	0.980015
YBR179C	FZO1	-0.107637	0.548145		-0.61212	3.30397e-06		-0.503538	0.0142113
YBR180W	DTR1	-0.420993	0.274015		0.805389	0.0198503		1.21333	0.014856
YBR181C	RPS6B	-0.567611	0.00623873		-0.322375	0.145156		0.245192	0.507709
YBR182C	SMP1	1.78514	4.08553e-11		3.09246	3.02924e-32		1.30693	0.00155094
YBR182C-A		-1.22938	0.0348359		0.822543	0.0564746		2.07721	0.00811663
YBR183W	YPC1	1.08291	2.7764e-05		1.69019	6.1588e-12		0.607449	0.197376
YBR184W		1.04035	0.00121863		1.1013	0.000314106		0.0634414	0.943474
YBR185C	MBA1	-0.257588	0.396435		0.0885426	0.711895		0.346581	0.489715
YBR186W	PCH2	0.660046	0.0149696		2.12883	1.16723e-13		1.46231	0.000285002
YBR187W	GDT1	-0.366694	0.0723683		0.309839	0.077533		0.676218	0.013634
YBR188C	NTC20	-0.304437	0.104648		-0.20485	0.297963		0.100518	0.802866
YBR189W	RPS9B	-0.380337	0.00235307		-0.301215	0.0200478		0.0790732	0.763858
YBR191W	RPL21A	-0.488393	0.0023844		-0.0925544	0.704361		0.395847	0.0980258
YBR191W-A		-0.270817	0.209876		-0.0848077	0.832817		0.188134	0.693735
YBR192W	RIM2	-0.251088	0.166522		-0.644943	2.71234e-05		-0.39456	0.111361
YBR193C	MED8	-0.153953	0.369596		-0.162561	0.333859		-0.00741916	0.982164
YBR194W	AIM4	-0.25223	0.347867		-0.192601	0.489378		0.0592155	0.918609
YBR195C	MSI1	-0.523507	0.0109976		-0.0238348	1		0.49662	0.119785
YBR196C	PGI1	0.26967	0.0933908		1.03221	4.428e-13		0.762524	0.000300396
YBR196C-A		-0.12371	0.864959		0.263368	0.557525		0.385272	0.708693
YBR196C-B		-0.299428	0.559393		-0.213325	0.589628		0.0634111	0.946204
YBR197C		0.0795702	0.623853		0.196919	0.124845		0.116935	0.683361
YBR198C	TAF5	-0.504995	4.48423e-05		-1.03808	3.10859e-19		-0.53283	0.00576387
YBR199W	KTR4	-0.231854	0.0795907		0.0899552	0.381134		0.322104	0.0788416
YBR200W	BEM1	-0.0628536	0.779168		-0.0908794	0.670187		-0.0282474	0.940927
YBR200W-A		2.31588	0.0135023		#DIV/0!	0.0920667		0.712172	0.837151
YBR201C-A	MIN7	4.55416	6.37143e-90		5.8592	1.38903e-156		1.30283	0.000587282
YBR201W	DER1	0.140352	0.559393		0.0837695	0.670187		-0.0563594	0.915923
YBR202W	MCM7	-0.0810907	0.804597		-0.657177	0.00120015		-0.576334	0.0734559
YBR203W	COS111	1.65657	4.01889e-18		2.56798	1.06715e-42		0.912918	0.00343294
YBR204C	LDH1	-0.0326155	0.971481		-0.118466	0.753136		-0.085755	0.901864
YBR205W	KTR3	-0.363753	0.0365908		-0.228391	0.224073		0.134893	0.674984
YBR206W		-0.321738	0.234527		-0.254168	0.47332		0.0689406	0.9173
YBR207W	FTH1	-0.377537	0.0152103		0.263036	0.0516214		0.640535	0.0425048
YBR208C	DUR12	1.1472	2.26504e-09		2.25152	1.42466e-34		1.10416	0.000178779
YBR209W		-2.00835	0.0482965		-0.257593	0.927799		1.84148	0.387352
YBR210W	ERV15	-0.583828	0.00154453		0.10851	0.507521		0.692108	0.00889304
YBR211C	AME1	-0.607758	0.0162942		-0.573498	0.021916		0.0346449	0.956844
YBR212W	NGR1	-0.805178	1.14084e-05		-0.68118	0.000218137		0.124373	0.774928
YBR213W	MET8	-0.600539	0.0618185		-0.719434	0.0143115		-0.118814	0.876051
YBR214W	SDS24	1.12917	0.00133207		2.1399	7.34628e-11		1.01068	0.081169
YBR215W	HPC2	-0.185847	0.192387		-0.269447	0.044422		-0.0836182	0.780798
YBR216C	YBP1	-0.0165332	1		-0.300419	0.118132		-0.283727	0.393404
YBR217W	ATG12	-0.140467	0.680966		-0.0529293	0.92292		0.0874469	0.884923
YBR218C	PYC2	0.715442	2.3528e-08		0.701463	1.50745e-08		-0.0138704	0.967113
YBR219C		-0.490026	0.100889		-0.180146	0.63391		0.306132	0.589837
YBR220C		-0.752482	3.32288e-07		-0.286234	0.0786392		0.46545	0.0490112
YBR221C	PDB1	0.202257	0.204546		0.754035	6.66949e-08		0.551751	0.012683
YBR221W-A		0.947107	0.00437532		-1.13689	0.409718		-2.17496	0.219536
YBR222C	PCS60	0.839546	6.08537e-06		1.56053	5.9618e-19		0.720919	0.00814706
YBR223C	TDP1	-0.115326	0.621889		0.0154479	0.858121		0.132321	0.696056
YBR224W		-0.196619	0.901141		-0.0441194	1		0.210679	0.942915
YBR225W		0.356541	0.049787		-0.295801	0.142201		-0.651792	0.0127718
YBR226C		0.42982	0.237699		-1.95856	0.234997		-2.34191	0.249248
YBR227C	MCX1	-0.411646	0.000346932		-0.620615	1.59426e-08		-0.208528	0.28296
YBR228W	SLX1	0.111684	0.58445		-0.170166	0.458319		-0.28103	0.389221
YBR229C	ROT2	0.0200362	0.932165		-0.139516	0.634298		-0.159437	0.722325
YBR230C	OM14	1.7538	1.433e-08		2.23798	7.4297e-14		0.484154	0.489715
YBR230W-A	COQ21	0.94421	0.00287818		1.29655	9.85303e-06		0.352777	0.576186
YBR231C	SWC5	0.179479	0.400068		-0.101178	0.73118		-0.280003	0.435176
YBR232C		#NUM!	0.368918		-0.606248	0.727434		1.51771	0.676479
YBR233W	PBP2	-0.535606	5.01753e-05		-0.901256	5.02339e-14		-0.364403	0.1325
YBR233W-A	DAD3	-0.448367	0.186304		-0.125553	0.760749		0.322964	0.584569
YBR234C	ARC40	0.0828377	0.691488		0.678418	7.90343e-05		0.595591	0.0388691
YBR235W	VHC1	0.262783	0.0754552		-0.0844634	0.722676		-0.347026	0.134028
YBR236C	ABD1	-0.273874	0.0423474		-0.335943	0.00969207		-0.0621727	0.848644
YBR237W	PRP5	0.051053	0.749516		-0.420892	0.00516835		-0.471675	0.031268
YBR238C		0.302485	0.50785		0.998466	0.00817896		0.695826	0.366077
YBR239C	ERT1	0.571827	0.00910851		-0.0496395	0.927827		-0.621371	0.0677407
YBR240C	THI2	1.35975	8.92615e-07		2.2911	4.82559e-19		0.933496	0.0374144
YBR241C	VVS1	0.684468	0.0196236		1.74052	7.0251e-11		1.05618	0.0376942
YBR242W		-0.630901	2.6124e-05		-0.630908	1.99105e-05		-0.000448724	0.999165
YBR243C	ALG7	-0.00773161	1		0.130171	0.41247		0.13768	0.728248
YBR244W	GPX2	-2.03842	5.30874e-14		-1.20402	1.53862e-05		0.832271	0.0651841
YBR245C	ISW1	-0.455175	3.66757e-05		-1.013	1.32092e-22		-0.557711	0.000273762
YBR246W	RRT2	-0.253909	0.102192		-0.119888	0.53041		0.13395	0.705293
YBR247C	ENP1	-1.04472	4.62057e-07		-0.79283	0.000144874		0.251452	0.578367
YBR248C	HIS7	-0.548077	6.53794e-07		-0.336361	0.00341682		0.210961	0.299941
YBR249C	ARO4	-0.302078	0.182432		0.128151	0.499414		0.43021	0.204999
YBR250W	SPO23	0.0185685	0.978611		-0.100613	0.868284		-0.113055	0.896758
YBR251W	MRPS5	-0.280658	0.337633		-0.308029	0.273582		-0.0269864	0.966021
YBR252W	DUT1	-0.537798	0.0162221		-0.540477	0.0132397		-0.00320958	0.99448
YBR253W	SRB6	-0.382005	0.0786451		0.305742	0.100434		0.687514	0.0501234
YBR254C	TRS20	-0.672065	0.0154604		-0.498291	0.0752858		0.172934	0.755609
YBR255C-A	RCF3	0.0426869	0.797379		0.22299	0.104058		0.179513	0.61612
YBR255W	MTC4	-0.0469869	0.870705		-0.650362	1.2036e-05		-0.602991	0.00471655
YBR256C	RIB5	0.0784049	0.874723		0.178945	0.640278		0.100533	0.91139
YBR257W	POP4	-0.399985	0.0565427		-0.0747732	0.824812		0.324611	0.331622
YBR258C	SHG1	-0.164973	0.577846		0.279705	0.179786		0.443768	0.222344
YBR259W		-0.199066	0.295058		-0.291257	0.0915755		-0.092625	0.799401
YBR260C	RGD1	-0.142101	0.39709		-0.302788	0.0369477		-0.158366	0.516581
YBR261C	TAE1	-0.580682	0.000398777		-0.514036	0.00159518		0.0655121	0.854399
YBR262C	MIC12	-0.403859	0.0610803		-0.369321	0.082402		0.0345408	0.950606
YBR263W	SHM1	-0.195759	0.113325		-0.389692	0.000458941		-0.193984	0.334979
YBR264C	YPT10	-0.574928	0.000222202		-0.524	0.000718825		0.0499349	0.895104
YBR265W	TSC10	-0.35653	0.028233		0.0604639	0.632649		0.416674	0.0747092
YBR266C	SLM6	#DIV/0!	1		-0.638709	0.448914		-0.947964	0.823872
YBR267W	REI1	-0.692987	0.00340592		-0.397534	0.106011		0.294448	0.51913
YBR268W	MRPL37	-0.404691	0.06011		-0.165375	0.509939		0.237755	0.542229
YBR269C	SDH8	-0.120576	0.757172		0.1761	0.508683		0.297036	0.607785
YBR270C	BIT2	0.252574	0.2148		-0.237368	0.275189		-0.488982	0.114091
YBR271W	EFM2	-0.6473	0.00819091		-1.081	1.76731e-06		-0.434739	0.285685
YBR272C	HSM3	0.125	0.494821		-0.315997	0.0826725		-0.44076	0.153515
YBR273C	UBX7	-0.106029	0.640545		-0.337641	0.0564888		-0.231264	0.43055
YBR274W	CHK1	-0.628583	1.15858e-06		-0.465995	0.000418799		0.16213	0.505784
YBR275C	RIF1	-0.186202	0.269836		-0.961553	1.89512e-12		-0.775392	0.0002308
YBR276C	PPS1	-0.0681063	0.641124		-0.583754	1.22941e-09		-0.515913	0.000128878
YBR277C		#NUM!	0.833098		-0.138983	0.937871		0.512058	0.907586
YBR278W	DPB3	0.103942	0.546825		-0.0979689	0.671227		-0.20483	0.4861
YBR279W	PAF1	-0.293138	0.140564		-0.752205	1.51203e-05		-0.4588	0.104962
YBR280C	SAF1	1.11205	1.04752e-05		0.62796	0.0124435		-0.483554	0.323942
YBR281C	DUG2	-0.440794	0.0144527		-0.989259	1.66145e-09		-0.54881	0.038773
YBR282W	MRPL27	-0.229674	0.409191		-0.248766	0.353052		-0.0191424	0.974645
YBR283C	SSH1	-0.368533	0.0183756		-0.00484115	0.927827		0.363624	0.143944
YBR284W		1.37666	3.55951e-05		0.684492	0.041052		-0.69368	0.232926
YBR285W		2.71243	9.21764e-23		4.14749	4.82728e-50		1.4367	0.00479639
YBR286W	APE3	-0.0227006	0.976051		0.662262	1.18656e-06		0.684952	0.00121572
YBR287W		-0.00347009	0.996687		0.417419	0.0117035		0.420833	0.146943
YBR288C	APM3	-0.406355	0.000143572		-0.636431	4.76855e-10		-0.230644	0.189171
YBR289W	SNF5	0.0090737	0.944165		-0.518665	0.00100564		-0.526396	0.0269431
YBR290W	BSD2	0.0875038	0.653416		0.0105433	0.885256		-0.0770014	0.854561
YBR291C	CTP1	-0.0545628	0.881582		0.562009	0.00119868		0.616218	0.0875224
YBR292C		0.350116	0.200281		1.15169	1.47485e-07		0.80212	0.0556943
YBR293W	VBA2	0.081478	0.692545		0.544315	0.00119524		0.462427	0.163131
YBR294W	SUL1	0.951758	4.04644e-06		1.76653	1.60517e-15		0.810382	0.0514555
YBR295W	PCA1	0.745026	7.85429e-05		1.05372	5.42592e-09		0.308272	0.48334
YBR296C	PHO89	6.4157	2.20707e-117		8.91033	1.8922e-220		2.49387	1.86392e-08
YBR296C-A	TYC1	3.90953	1.08634e-12		0.988913	0.0923473		-2.89629	0.00104279
YBR297W	MAL33	1.66475	2.82871e-28		2.78983	1.35061e-82		1.12415	0.000128878
YBR298C	MAL31	2.62626	7.1748e-15		3.88514	3.30814e-32		1.25868	0.0343755
YBR298C-A		#DIV/0!	0.0144272		-1.15624	0.475962		-5.46414	0.0201836
YBR299W	MAL32	5.35428	4.86875e-56		7.07995	2.56007e-105		1.72698	0.00159078
YBR300C		1.96418	0.00174906		1.88717	4.60858e-08		-0.0531775	0.96733
YBR301W	PAU24	10.6781	3.76423e-227		13.3421	0		2.65787	9.58877e-06
YBR302C	COS2	2.58051	0.12833		1.62966	1.57559e-08		-0.885747	0.7288
YCL001W	RER1	-0.389993	0.0689617		0.11933	0.523738		0.509485	0.108511
YCL001W-A		-0.0818119	0.924859		-0.812818	0.129843		-0.725497	0.428469
YCL001W-B		-0.0809117	0.931305		-0.222169	0.753264		-0.142555	0.90971
YCL002C		-0.151794	0.665993		0.485735	0.0492854		0.637508	0.123668
YCL004W	PGS1	-0.00746801	1		-0.590114	0.000374155		-0.582233	0.022738
YCL005W	LDB16	-0.0948256	0.607411		0.374212	0.00141684		0.469025	0.011723
YCL005W-A	VMA9	-0.112587	0.712279		-0.0297929	0.985353		0.0819425	0.869873
YCL008C	STP22	-0.216416	0.17306		0.107054	0.376373		0.32407	0.245914
YCL009C	ILV6	0.179115	0.167811		0.727361	1.94939e-10		0.548225	0.0054462
YCL010C	SGF29	-0.283388	0.173041		-0.714877	5.99621e-05		-0.431607	0.174829
YCL011C	GBP2	-0.302075	0.0293243		-0.627464	6.94136e-07		-0.32531	0.135266
YCL012C		0.352604	0.124283		0.577704	0.0044926		0.225406	0.591848
YCL014W	BUD3	-0.0395172	0.907011		-0.951505	2.68768e-10		-0.910557	5.14505e-06
YCL016C	DCC1	-0.201282	0.290279		-0.406117	0.013415		-0.204599	0.517472
YCL017C	NFS1	-0.185051	0.138435		-0.0164187	0.969023		0.168567	0.346031
YCL018W	LEU2	-0.915667	0.000973453		-0.541908	0.0620264		0.373485	0.509413
YCL019W		0.106552	0.884691		0.204203	0.692325		0.0985224	0.967435
YCL021W-A		1.54118	2.30866e-15		2.43727	1.41306e-42		0.896032	0.00145232
YCL024W	KCC4	0.229563	0.317448		-0.28154	0.241482		-0.510918	0.161671
YCL025C	AGP1	-0.699165	0.000244702		0.156147	0.38623		0.85525	0.00610944
YCL026C-A	FRM2	-0.158082	0.893366		2.23599	0.000928402		2.39354	0.023189
YCL026C-B	HBN1	3.88804	4.25371e-37		3.42432	1.36696e-29		-0.463864	0.463702
YCL027W	FUS1	0.44073	0.320467		0.0295204	0.921473		-0.410903	0.657746
YCL028W	RNQ1	0.0875596	0.575397		-0.123075	0.532041		-0.21063	0.402496
YCL029C	BIK1	-0.29473	0.0673422		-0.440648	0.00268697		-0.14483	0.616726
YCL030C	HIS4	-1.16379	4.6261e-05		-1.38867	5.81863e-07		-0.224985	0.746488
YCL031C	RRP7	-0.74375	5.54106e-05		-0.458638	0.016394		0.285108	0.494338
YCL032W	STE50	-0.246709	0.12327		-0.19025	0.260957		0.0574519	0.866959
YCL033C	MXR2	0.384272	0.187058		0.963009	0.000168094		0.578946	0.279529
YCL034W	LSB5	0.0922368	0.63492		-0.383423	0.0381203		-0.475218	0.0872356
YCL035C	GRX1	0.526566	0.113744		1.24295	2.72582e-05		0.716465	0.226133
YCL036W	GFD2	-0.514899	0.0165837		-0.867873	7.87513e-06		-0.353982	0.309033
YCL037C	SRO9	-0.477183	0.0615391		-0.532407	0.0360517		-0.0609449	0.917947
YCL038C	ATG22	1.0319	1.27113e-07		1.52543	3.60473e-16		0.493068	0.148789
YCL039W	GID7	0.0521174	0.676821		-0.0339016	0.945507		-0.0855064	0.738592
YCL040W	GLK1	2.16558	5.10548e-08		3.19446	6.66292e-17		1.02887	0.283376
YCL041C		0.432594	0.560176		0.303679	0.72692		-0.126579	0.948888
YCL042W		0.365773	0.516302		0.757037	0.123768		0.385743	0.708693
YCL043C	PDI1	0.930186	2.03308e-07		1.35982	2.28764e-15		0.429621	0.166051
YCL044C	MGR1	0.395443	0.0382398		1.03387	1.73229e-09		0.638569	0.0229791
YCL045C	EMC1	-0.561358	0.000439823		-0.495817	0.00197493		0.0653727	0.85192
YCL046W		0.571472	0.180316		0.906971	0.0892614		0.348185	0.766598
YCL047C	POF1	0.398717	0.0887704		0.588167	0.00521026		0.190112	0.720511
YCL048W	SPS22	1.65947	8.85597e-07		3.12349	1.03052e-21		1.47116	0.00818104
YCL048W-A		5.70604	2.70454e-19		8.03198	1.79854e-38		2.32628	0.0649358
YCL049C		0.937699	3.8639e-09		1.02785	2.73856e-11		0.0898078	0.826768
YCL050C	APA1	-0.0171535	1		0.174855	0.285415		0.192042	0.579389
YCL051W	LRE1	0.256752	0.133474		-0.680629	3.29095e-05		-0.937127	8.18354e-05
YCL052C	PBN1	0.168766	0.289568		-0.174407	0.350345		-0.342882	0.166339
YCL054W	SPB1	-1.01995	6.36338e-06		-0.876038	0.000102626		0.143574	0.784471
YCL054W-A	RDT1	0.349744	0.749937		-0.235762	0.836814		-0.58605	0.73506
YCL055W	KAR4	0.00942806	0.985002		0.276643	0.386975		0.267324	0.698727
YCL056C	PEX34	0.255222	0.138213		0.63814	2.41475e-05		0.383557	0.163038
YCL057C-A	MIC10	0.188239	0.363871		0.495321	0.00506076		0.306828	0.374048
YCL057W	PRD1	0.0770611	0.766351		-0.0857938	0.820355		-0.162748	0.738592
YCL058C	FYV5	0.205052	0.434707		0.177469	0.560155		-0.0314705	0.967113
YCL058W-A	ADF1	#DIV/0!	1		0.0696724	0.701681		-0.239571	0.948888
YCL059C	KRR1	-0.877235	0.00840367		-0.348912	0.347374		0.528251	0.387352
YCL061C	MRC1	-0.0691709	0.751489		-0.570415	3.89672e-05		-0.50142	0.0228723
YCL063W	VAC17	-0.378466	0.191195		-1.1365	3.31228e-06		-0.757236	0.0651841
YCL064C	CHA1	-1.35172	4.76487e-05		-1.41185	1.43631e-05		-0.0599378	0.948853
YCL068C		-0.43087	0.482727		-0.613183	0.132195		-0.180386	0.88544
YCL069W	VBA3	#DIV/0!	1.60554e-05		10.4112	3.57281e-21		4.43897	0.0479585
YCL073C	GEX1	#DIV/0!	0.314013		5.43631	4.14008e-07		3.17164	0.236342
YCR001W		0.0776811	0.887381		2.2536	0.057756		2.08293	0.171888
YCR002C	CDC10	-0.19964	0.237933		-0.310843	0.0454011		-0.11097	0.710499
YCR003W	MRPL32	-0.396461	0.415185		-0.456564	0.314856		-0.0602248	0.95285
YCR004C	YCP4	0.178189	0.469502		0.304738	0.147771		0.126556	0.828122
YCR005C	CIT2	-1.76728	5.70628e-05		-0.863817	0.0602908		0.903455	0.225266
YCR006C		-0.0781922	0.837863		-0.527171	0.0315685		-0.444596	0.31031
YCR007C		-0.679037	0.136703		0.538139	0.195729		1.21722	0.0569326
YCR008W	SAT4	-0.367216	0.0206313		-0.786216	6.07919e-08		-0.418932	0.0607744
YCR009C	RVS161	0.0670367	0.707129		-0.0284639	0.983552		-0.0955568	0.781054
YCR010C	ADY2	3.04553	1.29275e-28		4.04127	9.33996e-52		0.990256	0.0291229
YCR011C	ADP1	-0.00141177	0.985002		-0.149569	0.451597		-0.147929	0.679181
YCR012W	PGK1	0.184326	0.309723		1.03825	2.08232e-11		0.853924	0.00124746
YCR013C		0.168006	0.373629		1.14833	9.47647e-13		0.980254	0.00108765
YCR014C	POL4	0.104329	0.555441		-0.603512	0.000134804		-0.709034	0.00133395
YCR015C	CTO1	-0.505891	0.10364		-0.077311	0.880929		0.428702	0.425446
YCR016W		-0.890308	3.7523e-06		-0.496152	0.0137915		0.393696	0.259573
YCR017C	CWH43	0.372071	0.0212843		0.545593	0.000246311		0.173411	0.56697
YCR018C	SRD1	0.488279	0.0457327		1.09216	6.01782e-07		0.602507	0.122322
YCR018C-A		0.533296	0.226199		-0.0556692	0.934477		-0.585101	0.442356
YCR019W	MAK32	-0.33507	0.0817064		-0.565321	0.00120766		-0.230283	0.523567
YCR020C	PET18	2.49401	8.71696e-39		4.39145	1.62782e-120		1.89595	2.23426e-09
YCR020C-A	MAK31	-0.161021	0.782165		0.623296	0.111319		0.783834	0.244153
YCR020W-B	HTL1	0.0941934	0.866315		0.00215805	0.969023		-0.0956126	0.929022
YCR021C	HSP30	1.66069	0.02632		2.44114	0.000438579		0.78037	0.657746
YCR022C		0.146432	0.833098		0.313591	0.577295		0.147058	0.925824
YCR023C		0.0707429	0.667004		-0.176906	0.335788		-0.247718	0.52284
YCR024C	SLM5	0.0504085	0.835181		-0.339215	0.134813		-0.388944	0.248072
YCR024C-A	PMP1	-0.12746	0.606517		0.369136	0.0313901		0.496526	0.147118
YCR024C-B		-0.00314356	0.993239		0.306803	0.0350947		0.30993	0.362538
YCR025C		0.73858	0.0235744		-0.316618	0.446069		-1.05002	0.0410896
YCR026C	NPP1	0.149766	0.204546		-0.23854	0.0594303		-0.388809	0.0252341
YCR027C	RHB1	-0.352617	0.00728179		-0.295148	0.022783		0.0569149	0.846835
YCR028C	FEN2	-0.3162	0.0446595		0.0974454	0.44759		0.412828	0.0665715
YCR028C-A	RIM1	-0.0289292	0.955507		0.259711	0.0891808		0.28872	0.399014
YCR030C	SYP1	0.344512	0.232696		0.294017	0.26478		-0.0504387	0.941171
YCR031C	RPS14A	-0.195791	0.142166		0.36396	0.000547577		0.559735	0.00454477
YCR032W	BPH1	0.128471	0.358902		-0.193998	0.22045		-0.321966	0.162548
YCR033W	SNT1	-0.128185	0.285025		-0.69947	1.42309e-13		-0.569848	2.79073e-05
YCR034W	ELO2	-0.584284	5.63532e-06		-0.0579053	0.823223		0.526259	0.0103598
YCR035C	RRP43	-0.70057	5.38731e-07		-0.755714	3.71958e-08		-0.0556838	0.867062
YCR036W	RBK1	0.67914	3.62979e-05		0.495785	0.00175055		-0.182936	0.627352
YCR037C	PHO87	0.334847	0.016846		-0.535229	0.000138084		-0.870342	6.08114e-06
YCR038C	BUD5	0.0464789	0.795347		-0.546392	0.00108584		-0.590833	0.01689
YCR038W-A		#DIV/0!	NA		0.671174	0.823124		0.362074	NA
YCR039C	MATALPHA2	#DIV/0!	1		0.648811	0.241402		0.339057	0.932796
YCR041W		#DIV/0!	1		0.453175	0.490056		0.125503	0.974176
YCR042C	TAF2	-0.262678	0.115958		-0.723622	6.01782e-07		-0.46097	0.0606917
YCR043C		-0.0829464	0.762726		-0.0127937	0.969406		0.0697254	0.886797
YCR044C	PER1	0.0215777	0.924568		0.80565	1.7297e-05		0.784171	0.00710173
YCR045C	RRT12	0.466707	0.0312807		0.854933	0.00401676		0.402329	0.408629
YCR045W-A		#DIV/0!	1		0.142974	0.56543		-0.16759	0.964758
YCR046C	IMG1	0.352964	0.0747548		0.143308	0.430075		-0.209788	0.586968
YCR047C	BUD23	0.0565351	0.875354		-0.0743549	0.883792		-0.131112	0.848301
YCR047W-A		#DIV/0!	1		0.492657	0.583424		0.182611	0.970843
YCR048W	ARE1	1.5688	9.87542e-13		1.55205	5.80263e-13		-0.0169214	0.978309
YCR049C		1.39369	0.256471		0.461491	0.587812		-0.953598	0.668778
YCR050C		0.831196	0.100152		1.14692	0.0395685		0.298898	0.828333
YCR051W		-0.190969	0.529747		-0.437548	0.0831865		-0.246972	0.603551
YCR052W	RSC6	-0.199057	0.104017		-0.52416	7.64504e-07		-0.324218	0.0357726
YCR053W	THR4	-0.520037	6.47856e-07		-0.206368	0.0870568		0.31364	0.0637414
YCR054C	CTR86	-0.796686	5.41177e-05		-0.405943	0.0490862		0.390892	0.238978
YCR057C	PWP2	-0.820377	8.10674e-05		-0.81737	6.32564e-05		0.00260369	0.995151
YCR059C	YIH1	0.0176276	0.934857		0.380733	0.040568		0.36253	0.271401
YCR060W	TAH1	0.115983	0.730805		0.529903	0.0497937		0.41468	0.408994
YCR061W	TVS1	0.897728	0.00285435		1.78605	1.71646e-10		0.888226	0.115124
YCR063W	BUD31	-0.561869	0.046332		0.0326755	0.84501		0.592519	0.148955
YCR064C		0.190065	0.765675		0.259319	0.612625		0.038074	0.979193
YCR065W	HCM1	0.530116	0.0397979		-0.036853	0.969023		-0.567574	0.153745
YCR066W	RAD18	0.0884851	0.551596		-0.641228	2.4881e-06		-0.729197	0.000110099
YCR067C	SED4	-0.0811076	0.795234		-0.155799	0.548619		-0.07469	0.86818
YCR068W	ATG15	0.165287	0.58749		0.518845	0.0380138		0.353713	0.468938
YCR069W	CPR4	-0.0624424	0.863389		0.506798	0.00720249		0.569147	0.0693593
YCR071C	IMG2	-0.217745	0.492999		-0.536606	0.0416747		-0.319121	0.490959
YCR072C	RSA4	-0.907761	0.00115981		-0.549509	0.0534371		0.356728	0.494994
YCR073C	SSK22	0.813396	2.84892e-09		1.1253	4.60552e-17		0.311337	0.20161
YCR073W-A	SOL2	0.257593	0.147209		0.514613	0.00104229		0.256927	0.442989
YCR075C	ERS1	-0.0246822	0.985002		-0.0584851	0.900504		-0.0344073	0.956754
YCR075W-A	EGO2	0.00414136	0.980608		0.0812187	0.698636		0.0735301	0.898061
YCR076C	FUB1	0.191579	0.602696		0.489085	0.106979		0.298041	0.635714
YCR077C	PAT1	-0.321545	0.0654687		-0.317327	0.0670058		0.00418999	0.990828
YCR079W	PTC6	-0.0970171	0.698181		0.234365	0.151882		0.332292	0.237267
YCR081C-A		#DIV/0!	NA		-0.489501	0.797529		-0.798796	NA
YCR081W	SRB8	-0.284307	0.104282		-0.896533	3.19378e-09		-0.612322	0.00984159
YCR082W	AHC2	0.263023	0.155765		0.788734	1.15195e-06		0.526305	0.0429101
YCR083W	TRX3	0.465464	0.0296418		0.61118	0.00195069		0.14593	0.748461
YCR084C	TUP1	-0.116907	0.624414		0.168554	0.303059		0.28548	0.354286
YCR085W		1.09638	0.174421		-1.18501	0.278591		-2.33339	0.128673
YCR086W	CSM1	-0.0546677	0.866489		0.163539	0.31398		0.218864	0.533159
YCR087C-A		#DIV/0!	1		0.0359601	0.79526		-0.273942	0.941138
YCR087W		-0.0695769	0.986389		0.160602	0.854695		0.258239	0.940927
YCR088W	ABP1	-0.0622088	0.903233		-0.275977	0.374623		-0.213605	0.69583
YCR089W	FIG2	0.100508	0.472894		0.577311	4.65458e-07		0.476858	0.0577836
YCR090C		-0.621284	0.10746		-0.399319	0.317303		0.221906	0.766109
YCR091W	KIN82	0.696684	0.0212753		0.0956345	0.745925		-0.600972	0.265715
YCR092C	MSH3	-0.117121	0.653		-0.57507	0.00251613		-0.457372	0.144406
YCR093W	CDC39	0.0449034	0.765029		-0.958267	9.40092e-13		-1.00319	4.318e-08
YCR094W	CDC50	-0.328796	0.0678212		-0.525163	0.00156792		-0.196599	0.537739
YCR095C	OCA4	-0.414106	0.110562		-0.241892	0.388986		0.172273	0.734541
YCR095W-A		-0.0974059	0.893366		0.0502452	0.863735		0.17004	0.866387
YCR097W	HMRA1	0.54634	0.176336		0.805833	0.027166		0.259691	0.748461
YCR097W-A		#NUM!	0.833098		0.966596	0.426497		1.62733	0.649358
YCR098C	GIT1	1.94201	3.2667e-13		4.33433	7.10049e-64		2.39218	2.24736e-10
YCR099C		1.30329	5.69583e-08		0.704451	0.00319483		-0.598715	0.217564
YCR100C	EMA35	1.23678	2.72754e-10		0.648615	0.000970171		-0.587069	0.101572
YCR101C		1.23605	8.07689e-08		0.778719	0.000628939		-0.455973	0.336479
YCR102C		1.3572	4.16243e-05		3.83447	9.74357e-36		2.47709	3.64776e-07
YCR102W-A		2.36765	4.03385e-16		3.63981	2.07669e-39		1.27716	0.0122259
YCR104W	PAU3	4.54162	2.03706e-66		5.2074	1.01921e-100		0.661358	0.178955
YCR105W	ADH7	0.483804	0.0288736		1.09545	1.89156e-07		0.612887	0.137276
YCR106W	RDS1	-0.434485	0.0715773		-0.846513	8.99185e-05		-0.411566	0.264393
YCR107W	AAD3	-0.161931	0.507045		-0.632097	0.000492669		-0.47116	0.118868
YDL001W	RMD1	-0.49749	1.23682e-05		-0.770964	2.21685e-13		-0.271893	0.140023
YDL002C	NHP10	-0.469536	0.000303029		-0.345347	0.00873586		0.124114	0.634127
YDL003W	MCD1	-0.419316	0.0160715		-0.544006	0.000882175		-0.124629	0.75417
YDL004W	ATP16	0.161408	0.513322		0.161121	0.448112		-0.000256712	0.999685
YDL005C	MED2	0.0360399	0.762726		0.00468068	0.84475		-0.0300733	0.921761
YDL006W	PTC1	0.0713	0.714125		-0.269599	0.168335		-0.340022	0.243054
YDL007W	RPT2	-0.151089	0.532707		-0.0970326	0.738151		0.0542659	0.904759
YDL008W	APC11	-0.664157	0.000600479		0.0474378	0.761765		0.712026	0.011413
YDL009C		0.103859	0.736234		0.422442	0.202531		0.316842	0.627557
YDL010W	GRX6	-0.180456	0.499056		0.0564232	0.751593		0.236748	0.575266
YDL011C		1.24681	0.418361		0.514252	0.53635		-0.754473	0.784471
YDL012C		-0.252441	0.167123		-0.259404	0.13453		-0.00765276	0.983183
YDL013W	SLX5	0.277217	0.0341874		-0.362253	0.00783354		-0.639233	0.00102789
YDL014W	NOP1	-0.678979	0.00939778		-0.0412197	0.958153		0.637741	0.193433
YDL015C	TSC13	-0.167154	0.459564		0.564811	0.000642276		0.732003	0.00439402
YDL016C		-0.114089	0.800481		0.50193	0.0937364		0.617501	0.374135
YDL017W	CDC7	0.0612509	0.765099		-0.237147	0.249768		-0.298571	0.347407
YDL018C	ERP3	0.267009	0.362338		0.270787	0.300844		0.00412793	0.994878
YDL019C	OSH2	1.90692	1.89282e-24		0.65379	0.000606749		-1.25295	2.93575e-06
YDL020C	RPN4	1.12476	1.72706e-05		-0.480213	0.0972995		-1.60484	4.61355e-05
YDL021W	GPM2	2.08509	2.02549e-08		2.76368	1.90957e-14		0.679182	0.393917
YDL022C-A		1.80088	0.0400671		7.27902	2.19095e-07		5.26238	0.00360202
YDL022W	GPD1	1.65613	2.465e-05		2.356	3.13097e-10		0.699883	0.382096
YDL023C		0.534876	0.758918		2.57664	0.00598877		2.03145	0.525873
YDL024C	DIA3	2.95628	7.66206e-20		4.84314	9.62181e-53		1.88643	0.000553101
YDL025C	RTK1	0.248811	0.235618		0.33782	0.069438		0.0892264	0.864081
YDL025W-A		#DIV/0!	1		0.229881	0.874572		-0.0791372	NA
YDL026W		0.599491	0.373444		1.18024	0.0103114		0.581133	0.636056
YDL027C	MRX9	0.25762	0.240711		-0.0342352	0.969221		-0.291084	0.4411
YDL028C	MPS1	-0.000895684	0.987247		-0.636661	9.12483e-05		-0.634796	0.00936818
YDL029W	ARP2	-0.216633	0.499056		-0.26386	0.382141		-0.0471735	0.942366
YDL030W	PRP9	-0.247079	0.187065		-0.30087	0.0851794		-0.0552041	0.884248
YDL031W	DBP10	-0.991745	0.00012162		-0.839424	0.00111555		0.152123	0.814732
YDL033C	SLM3	-0.291077	0.157159		-0.442835	0.0172035		-0.152392	0.683115
YDL034W		-0.838798	0.196827		-2.80125	0.0653116		-1.9533	0.343399
YDL035C	GPR1	-0.0874959	0.568524		-0.537292	8.06763e-07		-0.449251	0.0125007
YDL036C	PUS9	0.268374	0.0162807		-1.84288	2.2029e-64		-2.11167	2.17697e-37
YDL037C	BSC1	0.875124	0.0433928		2.35776	1.47575e-09		1.48264	0.0324726
YDL039C	PRM7	0.932787	0.0213281		2.45299	2.70957e-11		1.52019	0.0233316
YDL040C	NAT1	-0.825802	8.68492e-13		-0.923596	9.58939e-16		-0.098061	0.687404
YDL041W		1.43164	0.314233		1.65	0.0218788		0.173106	0.957495
YDL042C	SIR2	-0.233644	0.49113		-0.480153	0.0953554		-0.246484	0.639525
YDL043C	PRP11	-1.06509	0.000274536		-0.701482	0.0183842		0.364995	0.495203
YDL044C	MTF2	-0.159981	0.47467		-0.534995	0.00213229		-0.376585	0.184979
YDL045C	FAD1	-0.209582	0.265359		-0.149561	0.473301		0.0605604	0.873488
YDL045W-A	MRP10	-0.215521	0.335419		-0.264833	0.201168		-0.0501613	0.912783
YDL046W	NPC2	0.350782	0.071384		0.990283	1.23152e-08		0.639453	0.0422167
YDL047W	SIT4	-0.455196	4.04008e-05		-0.530285	1.0101e-06		-0.0752549	0.766598
YDL048C	STP4	0.83078	0.00941736		1.47571	6.69528e-07		0.644867	0.281883
YDL049C	KNH1	1.85871	1.50083e-16		2.32542	1.74139e-26		0.465445	0.258217
YDL050C		-0.448727	0.266819		0.365125	0.416093		0.8312	0.314751
YDL051W	LHP1	-0.702737	0.00457262		-0.697434	0.00394159		0.00510906	0.992868
YDL052C	SLC1	0.00475098	0.976882		0.331284	0.0863595		0.326346	0.386627
YDL053C	PBP4	0.0271193	0.854275		-0.156023	0.37676		-0.183012	0.489252
YDL054C	MCH1	0.111104	0.545395		0.677963	7.32708e-06		0.567408	0.0231718
YDL055C	PSA1	-0.0788888	0.80477		-0.636642	0.00144637		-0.557777	0.0706799
YDL056W	MBP1	-0.0248822	0.945409		-0.737021	2.03171e-11		-0.711614	4.94942e-06
YDL057W		0.509229	0.0436857		0.146028	0.555499		-0.363832	0.460568
YDL058W	USO1	-0.197557	0.459911		-0.965302	3.39788e-06		-0.767583	0.0143612
YDL059C	RAD59	-0.452122	0.0201177		-0.27021	0.174495		0.181489	0.71034
YDL060W	TSR1	-0.966462	1.01851e-06		-0.782251	8.19867e-05		0.183852	0.670657
YDL061C	RPS29B	-0.0284103	0.958893		0.479797	0.00165936		0.50791	0.0564387
YDL062W		-0.0160159	1		-0.897933	0.308261		-0.852525	0.675467
YDL063C	SYO1	-1.23301	3.49024e-07		-0.810214	0.000982451		0.422094	0.343908
YDL064W	UBC9	-0.242628	0.121448		-0.615671	4.99311e-06		-0.373781	0.141151
YDL065C	PEX19	-0.264757	0.179503		-0.0821973	0.776119		0.18287	0.625695
YDL066W	IDP1	0.317492	0.039488		-0.0564228	0.861903		-0.37388	0.188927
YDL067C	COX9	0.778348	7.46014e-05		0.803955	1.37483e-05		0.0253556	0.967113
YDL068W		0.0233348	1		0.415878	0.52387		0.425603	0.872702
YDL069C	CBS1	0.202945	0.21933		0.261718	0.0597411		0.0598172	0.896921
YDL070W	BDF2	-0.405773	0.00846968		-0.822982	8.54509e-09		-0.417303	0.0932933
YDL071C		-0.0304313	0.960576		0.678334	0.0100828		0.728862	0.212901
YDL072C	YET3	0.00223871	0.985443		0.704781	0.000516379		0.702596	0.070452
YDL073W	AHK1	-0.56899	0.0152103		-0.500275	0.0312645		0.0684619	0.904475
YDL074C	BRE1	-0.492868	0.00503115		-0.664279	7.57048e-05		-0.171654	0.603483
YDL075W	RPL31A	-0.208893	0.165796		-0.103951	0.585974		0.104987	0.714641
YDL076C	RXT3	0.0107428	0.919811		-0.216563	0.135153		-0.225701	0.260821
YDL077C	VAM6	-0.0465902	0.909318		-0.864444	5.94138e-06		-0.816776	0.00486977
YDL078C	MDH3	-0.0274512	0.983354		0.416944	0.0880878		0.444451	0.3096
YDL079C	MRK1	3.03686	1.86142e-45		4.26026	2.85953e-84		1.22544	0.000648039
YDL080C	THI3	-0.089111	0.653939		0.703039	1.39763e-08		0.791319	0.000638095
YDL081C	RPP1A	-0.00704616	1		0.325484	0.0249316		0.332515	0.315066
YDL082W	RPL13A	-0.61627	0.000771343		-0.723549	4.82224e-05		-0.107314	0.774578
YDL083C	RPS16B	-0.429424	0.0139148		-0.0349412	0.960933		0.394435	0.153731
YDL084W	SUB2	-0.356356	0.0062859		-0.402248	0.00168863		-0.0459021	0.875877
YDL085C-A		-0.0338551	0.968764		0.323944	0.169269		0.356877	0.492844
YDL085W	NDE2	3.11988	5.25414e-30		4.87267	2.03426e-72		1.75456	0.000159189
YDL086C-A		#DIV/0!	1		1.08806	0.000113361		0.776962	0.815078
YDL086W		-0.867935	1.84384e-06		-0.222936	0.300128		0.64556	0.0143384
YDL087C	LUC7	-0.412453	0.0598219		-0.613075	0.00217599		-0.201984	0.613471
YDL088C	ASM4	-0.0359621	0.862155		-0.31717	0.0021308		-0.280656	0.0751682
YDL089W	NUR1	0.915169	7.57782e-06		0.586575	0.00323968		-0.328211	0.423355
YDL090C	RAM1	0.264542	0.0219639		0.410967	7.70951e-05		0.147509	0.530405
YDL091C	UBX3	0.0531148	0.848681		0.178811	0.428901		0.126539	0.820114
YDL092W	SRP14	-0.391156	0.00090854		-0.185055	0.164626		0.206025	0.313774
YDL093W	PMT5	0.569561	0.00168679		0.389098	0.0245639		-0.180923	0.632949
YDL094C		0.673823	0.0063909		0.488955	0.125588		-0.167602	0.818388
YDL095W	PMT1	0.260681	0.226199		-0.214309	0.383643		-0.475018	0.146439
YDL096C	OPI6	#NUM!	0.118848		-0.157188	0.913062		2.71156	0.297919
YDL097C	RPN6	-0.0739473	0.758121		-0.428293	0.00690257		-0.354287	0.148018
YDL098C	SNU23	-0.494266	0.00753102		-0.350209	0.0492161		0.144953	0.683361
YDL099W	BUG1	-0.266882	0.160354		-0.145607	0.5127		0.121823	0.731594
YDL100C	GET3	-0.0186402	0.998447		0.0179717	0.859191		0.0366556	0.940927
YDL101C	DUN1	0.45555	0.00380493		-0.197979	0.305227		-0.65319	0.0233086
YDL102W	POL3	-0.303048	0.00842284		-0.704865	6.24911e-12		-0.403625	0.00671766
YDL103C	QRI1	-0.229883	0.251943		-0.467245	0.00815501		-0.236802	0.466344
YDL104C	QRI7	-0.284132	0.269303		-0.0999191	0.775374		0.186094	0.692222
YDL105W	NSE4	-0.367899	0.0624688		-0.264408	0.187631		0.101074	0.813478
YDL106C	PHO2	0.13995	0.546332		-0.636144	0.00237288		-0.77538	0.0113443
YDL107W	MSS2	-0.333053	0.199243		-0.000874501	0.945935		0.333217	0.449434
YDL108W	KIN28	-0.0769994	0.677606		-0.294424	0.0266098		-0.218204	0.3096
YDL109C		0.561375	0.00547692		-0.50573	0.0167269		-1.06538	0.000421064
YDL110C	TMA17	1.26586	1.05378e-06		1.47748	3.57311e-09		0.211903	0.723133
YDL111C	RRP42	-0.455376	0.0298663		-0.262404	0.246312		0.192509	0.634737
YDL112W	TRM3	-0.705301	0.000561263		-0.92798	2.42535e-06		-0.222807	0.601779
YDL113C	ATG20	-0.230445	0.247056		-0.927336	3.30485e-08		-0.69762	0.00818104
YDL114W		1.22822	0.180096		0.811064	0.36902		-0.410911	0.849918
YDL114W-A		#DIV/0!	1		0.349952	0.655926		0.0417414	0.992019
YDL115C	IWR1	0.132771	0.529747		0.232705	0.19598		0.0997983	0.830827
YDL116W	NUP84	-0.412623	0.0217242		-0.442915	0.0116882		-0.0299778	0.942366
YDL117W	CYK3	-0.20142	0.385137		-0.796301	1.84708e-05		-0.594542	0.0520633
YDL118W		0.930423	0.515223		1.4898	0.0166257		0.602601	0.777846
YDL119C	HEM25	0.621919	4.46535e-07		0.535515	3.67203e-06		-0.0859534	0.765188
YDL120W	YFH1	-0.161325	0.385967		-0.418324	0.0065137		-0.257121	0.370201
YDL121C	EXP1	-0.432189	0.130807		-0.185337	0.578829		0.24642	0.62565
YDL122W	UBP1	-0.435146	0.00939546		-0.603237	0.000154001		-0.168292	0.602347
YDL123W	SNA4	0.213211	0.374617		1.27076	1.58874e-10		1.05706	0.000553101
YDL124W		0.731131	0.00744889		0.967773	0.000154113		0.236622	0.688355
YDL125C	HNT1	0.77604	2.53808e-07		1.35004	4.36668e-21		0.573979	0.0191686
YDL126C	CDC48	0.221948	0.137407		0.0251408	0.785405		-0.196787	0.513773
YDL127W	PCL2	0.0633156	0.844556		-0.575156	0.0334358		-0.639206	0.136366
YDL128W	VCX1	0.149992	0.297363		0.26629	0.0341056		0.116161	0.677765
YDL129W		1.27628	1.64228e-19		0.148461	0.297412		-1.12977	8.58863e-08
YDL130W	RPP1B	0.0331633	0.843006		0.58153	4.38081e-05		0.548318	0.0264172
YDL130W-A	STF1	1.17616	0.00530051		1.70986	1.4578e-05		0.533816	0.596156
YDL131W	LYS21	-0.130878	0.563551		-0.10805	0.664498		0.0228218	0.958254
YDL132W	CDC53	0.337587	0.0696912		0.0164854	0.864963		-0.320889	0.297765
YDL133C-A	RPL41B	-0.0752795	0.935812		0.0910671	0.84381		0.166125	0.880226
YDL133W	SRF1	0.476629	4.63053e-05		0.235786	0.0327557		-0.240118	0.303164
YDL134C	PPH21	0.0501691	0.606658		0.0197434	0.709977		-0.0302714	0.895104
YDL135C	RDI1	-0.204797	0.462183		-0.118945	0.715433		0.0860673	0.875591
YDL136W	RPL35B	-0.567164	0.00103856		-0.314902	0.0831798		0.251823	0.398329
YDL137W	ARF2	0.332144	0.173139		0.942373	1.07515e-05		0.610268	0.109437
YDL138W	RGT2	0.451973	0.00696195		0.486225	0.00151118		0.0338171	0.942728
YDL139C	SCM3	0.492299	0.0228269		0.166048	0.421011		-0.326262	0.507267
YDL140C	RPO21	0.229831	0.140564		0.178937	0.199352		-0.0509335	0.882792
YDL141W	BPL1	-0.443015	0.00470212		-0.140131	0.48041		0.302537	0.215798
YDL142C	CRD1	-0.198976	0.300291		0.0895788	0.532628		0.290702	0.320028
YDL143W	CCT4	-0.540206	1.6646e-05		-0.399132	0.00200432		0.141099	0.549899
YDL144C		-0.2945	0.094016		-0.334319	0.0482006		-0.0400171	0.919669
YDL145C	COP1	-0.0530399	0.85072		-0.55922	0.000293348		-0.506219	0.0216891
YDL146W	LDB17	0.430389	0.0246042		0.908162	2.40245e-07		0.477362	0.124943
YDL147W	RPN5	-0.0856737	0.728458		-0.0903832	0.732358		-0.00455914	0.989233
YDL148C	NOP14	-1.10209	1.08082e-06		-0.719217	0.00184935		0.382619	0.422487
YDL149W	ATG9	0.117431	0.694781		-0.356762	0.219666		-0.473066	0.274631
YDL150W	RPC53	-0.593584	0.00982725		-0.715682	0.00108005		-0.12276	0.813478
YDL151C	BUD30	-2.15427	0.322927		-1.04554	0.221952		0.857928	0.803392
YDL152W		#DIV/0!	0.155983		-0.635865	0.461557		-3.35787	0.193395
YDL153C	SAS10	-0.906126	5.37573e-05		-0.82878	0.000199803		0.0771947	0.897733
YDL154W	MSH5	0.434646	0.00473028		0.169816	0.237968		-0.265291	0.333034
YDL155W	CLB3	0.0383426	0.814947		-0.292482	0.0685352		-0.330509	0.202504
YDL156W	CMR1	0.150083	0.525094		-0.522362	0.0134961		-0.670279	0.0323778
YDL157C		0.112898	0.708846		0.567965	0.0206282		0.455058	0.30728
YDL158C		0.331523	0.445621		0.765142	0.0424733		0.435783	0.573606
YDL159C-B		#DIV/0!	NA		-0.317896	0.942156		-0.62838	NA
YDL159W	STE7	-0.0801332	0.742565		-0.644276	3.4656e-05		-0.563406	0.030571
YDL159W-A		2.08872	0.121685		#DIV/0!	0.256053		0.331731	0.941259
YDL160C	DHH1	0.108547	0.596958		-0.152179	0.531529		-0.261568	0.443616
YDL160C-A	MHF2	-0.21496	0.526354		0.391473	0.107869		0.605198	0.172143
YDL161W	ENT1	-0.54976	0.0110768		-0.603598	0.00409074		-0.053317	0.916135
YDL162C		-0.68098	0.718761		-1.88788	0.211794		-1.17746	0.740802
YDL164C	CDC9	-0.211078	0.282898		-0.649114	7.15523e-05		-0.437842	0.116579
YDL165W	CDC36	-0.381553	0.242436		-0.196499	0.593604		0.185173	0.76215
YDL166C	FAP7	-0.553138	0.00322444		-0.166332	0.470746		0.386843	0.211366
YDL167C	NRP1	-0.747227	1.99968e-05		-0.505739	0.0043066		0.240239	0.507006
YDL168W	SFA1	0.0835601	0.626252		0.300958	0.0357243		0.217372	0.450901
YDL169C	UGX2	1.36994	5.09272e-05		1.49672	5.03039e-06		0.126788	0.884704
YDL170W	UGA3	0.242301	0.0163741		0.326761	0.000176911		0.0841846	0.7459
YDL171C	GLT1	-0.615871	0.000503274		-1.05772	2.88795e-10		-0.441925	0.204165
YDL172C		-0.0919888	0.908804		0.731012	0.0903101		0.823354	0.389623
YDL173W	PAR32	-1.13888	1.89076e-09		-0.899017	1.2224e-06		0.239975	0.526701
YDL174C	DLD1	-0.034814	0.947461		-0.556907	0.00473413		-0.521879	0.105522
YDL175C	AIR2	-0.108084	0.677858		-0.363145	0.0616317		-0.254425	0.460568
YDL176W	IPF1	-0.108513	0.600332		-0.541289	0.000237038		-0.433974	0.0692721
YDL177C		-0.422778	0.157159		-0.0306616	0.982377		0.387697	0.425401
YDL178W	DLD2	-0.340126	0.19098		-0.39421	0.112252		-0.0540727	0.921675
YDL179W	PCL9	-0.955773	0.000338363		-2.00646	8.97298e-16		-1.05006	0.00703931
YDL180W		-0.305452	0.176454		-0.218454	0.362169		0.0872331	0.854399
YDL181W	INH1	1.06612	0.0606169		0.869968	0.107724		-0.196151	0.90971
YDL182W	LYS20	0.255373	0.472894		0.934473	0.00150976		0.679009	0.225001
YDL183C	MRX19	0.617897	0.0407758		0.183114	0.53443		-0.433579	0.43372
YDL184C	RPL41A	-0.426195	0.422026		0.0859631	0.845054		0.511821	0.547339
YDL185C-A		-0.0575528	0.988057		0.691753	0.577372		0.69747	0.784471
YDL185W	VMA1	0.275127	0.0703107		0.691633	4.29868e-07		0.416481	0.12187
YDL186W		-0.0642275	0.916795		1.24646	0.00361381		1.32106	0.0356983
YDL187C		-1.46525	0.121582		1.31559	3.67324e-07		2.77145	0.00701376
YDL188C	PPH22	-0.0825925	0.732213		0.170261	0.251943		0.252642	0.425277
YDL189W	RBS1	-0.699184	0.00223983		-0.98624	4.83839e-06		-0.287859	0.490308
YDL190C	UFD2	0.0382984	0.732751		-0.402861	0.000349136		-0.440868	0.00288615
YDL191W	RPL35A	-0.143276	0.462183		-0.0451822	0.9074		0.0978883	0.751044
YDL192W	ARF1	-0.360919	0.127338		-0.173782	0.524615		0.187135	0.648493
YDL193W	NUS1	0.179224	0.270689		-0.0462134	0.907465		-0.225345	0.419213
YDL194W	SNF3	0.462674	0.0192831		-0.0243346	1		-0.486782	0.149895
YDL195W	SEC31	0.393998	0.0229549		0.34708	0.0320282		-0.0467944	0.905836
YDL196W		0.446953	0.5531		-1.54304	0.185983		-1.98567	0.196387
YDL197C	ASF2	0.570558	0.00817755		-0.735761	0.000758028		-1.30598	1.30879e-05
YDL198C	GGC1	-0.674385	9.30921e-07		-0.0681034	0.787838		0.606281	0.00188851
YDL199C		0.397809	0.0927206		0.0783152	0.711895		-0.31832	0.473109
YDL200C	MGT1	-0.158132	0.748487		0.601318	0.0750968		0.759787	0.192152
YDL201W	TRM8	-0.463604	0.0229927		-0.657102	0.000611233		-0.193847	0.610609
YDL202W	MRPL11	-0.549347	0.00134687		-0.807939	6.55752e-07		-0.258752	0.378377
YDL203C	ACK1	-0.376208	0.00547933		-0.935799	3.39657e-14		-0.559422	0.00200083
YDL204W	RTN2	2.1802	3.31674e-08		4.06047	4.66823e-27		1.88024	0.00932532
YDL205C	HEM3	0.228555	0.32452		-0.220751	0.389825		-0.449551	0.268835
YDL206W		1.01598	7.58499e-08		0.560732	0.00265646		-0.45529	0.197849
YDL207W	GLE1	-0.334942	0.00623873		-0.585812	2.55077e-07		-0.251342	0.214328
YDL208W	NHP2	-0.893213	0.000379295		-0.428667	0.111002		0.464395	0.322743
YDL209C	CWC2	-0.392161	0.10944		-0.389897	0.0698301		-0.00482094	0.992019
YDL210W	UGA4	-0.605131	0.00824837		0.163134	0.450459		0.76765	0.036188
YDL211C		0.33233	0.273554		-0.36981	0.213739		-0.703649	0.1565
YDL212W	SHR3	-0.0638134	0.917228		0.608124	0.0426505		0.671945	0.178366
YDL213C	NOP6	-0.817706	0.000957093		-0.548633	0.0308383		0.268866	0.635885
YDL214C	PRR2	4.56708	1.17296e-154		5.12395	1.14456e-171		0.567086	0.0644374
YDL215C	GDH2	-0.220114	0.258666		0.0458056	0.73118		0.266023	0.35529
YDL216C	RRI1	0.676835	3.31606e-05		0.148729	0.358435		-0.528349	0.0812405
YDL217C	TIM22	-0.817332	5.79956e-08		-0.473256	0.00184664		0.343645	0.190966
YDL218W		3.51593	3.59675e-09		6.27489	2.92161e-28		2.75869	0.00306142
YDL219W	DTD1	-0.0807637	0.863715		0.0860893	0.742614		0.166843	0.778997
YDL220C	CDC13	0.512919	0.00183303		0.571048	0.000125903		0.0603184	0.877816
YDL221W		0.774517	0.0120129		1.93688	3.22437e-09		1.15313	0.0416272
YDL222C	FMP45	3.62094	1.93167e-27		3.7813	1.79128e-30		0.160526	0.857207
YDL223C	HBT1	2.60785	1.71644e-25		3.54749	2.06972e-47		0.940064	0.0644374
YDL224C	WHI4	0.135956	0.499866		0.514294	0.00228492		0.378219	0.192168
YDL225W	SHS1	-0.518661	4.36201e-05		-0.613236	8.64893e-07		-0.0941601	0.721897
YDL226C	GCS1	-0.467324	0.000365588		-0.851157	4.20082e-12		-0.384159	0.0839035
YDL227C	HO	0.582565	0.106288		-0.156585	0.745379		-0.73955	0.242908
YDL228C		-0.043701	0.935702		0.352047	0.084732		0.395144	0.366077
YDL229W	SSB1	-0.35822	0.0663759		0.154048	0.361712		0.512256	0.0784199
YDL230W	PTP1	0.606099	0.00134687		0.136794	0.447558		-0.467862	0.129945
YDL231C	BRE4	-0.372799	0.0243812		-0.670047	1.08272e-05		-0.29753	0.273327
YDL232W	OST4	0.18414	0.420641		0.841469	2.91235e-13		0.64897	0.0160868
YDL233W	MFG1	0.113509	0.619196		-0.451643	0.0348287		-0.564911	0.0931029
YDL234C	GYP7	0.0579951	0.893366		-0.196442	0.651594		-0.254374	0.723994
YDL235C	YPD1	-0.160968	0.191696		-0.155694	0.218744		0.0050109	0.982842
YDL236W	PHO13	-0.451079	0.001728		-0.2854	0.0628049		0.16541	0.575935
YDL237W	AIM6	-0.156959	0.612391		0.395749	0.0746399		0.552751	0.18763
YDL238C	GUD1	-0.161594	0.621889		0.279898	0.251951		0.441468	0.360417
YDL239C	ADY3	0.0103136	0.958122		-0.552649	0.00690314		-0.563268	0.103848
YDL240C-A		-0.237262	0.888359		-1.70863	0.383643		-1.40317	0.62596
YDL240W	LRG1	0.0272693	0.890775		-0.597863	0.000565702		-0.625451	0.0203331
YDL241W		3.34356	3.94966e-27		4.70805	7.96814e-54		1.36393	0.0163372
YDL242W		0.677229	0.173372		0.679336	0.109489		0.0165494	0.98559
YDL243C	AAD4	0.670271	0.169903		2.50538	2.35263e-09		1.83489	0.00514788
YDL244W	THI13	2.01968	5.63877e-17		3.29428	6.67277e-61		1.2735	0.000362677
YDL245C	HXT15	5.5483	1.09103e-105		11.6174	1.88814e-239		6.04394	7.55685e-39
YDL246C	SOR2	#DIV/0!	0.0538604		4.85889	5.84536e-37		1.70326	0.461006
YDL247W	MPH2	0.868261	0.645373		-0.239893	0.926993		-1.07104	0.7459
YDL247W-A		#DIV/0!	1		#DIV/0!	1		0.253659	0.962359
YDL248W	COS7	0.730245	0.00483025		1.27896	9.36758e-08		0.548723	0.246296
YDR001C	NTH1	0.556619	0.00794229		0.636034	0.00124102		0.0795029	0.888062
YDR002W	YRB1	-0.24455	0.328972		-0.0739378	0.844095		0.170571	0.690437
YDR003W	RCR2	0.214274	0.315319		-0.177304	0.478578		-0.391429	0.3066
YDR003W-A		0.211025	0.485648		0.0860675	0.735126		-0.125557	0.848017
YDR004W	RAD57	-0.240153	0.383251		-0.244364	0.363182		-0.00379567	0.993473
YDR005C	MAF1	-0.267752	0.250369		0.450845	0.0170139		0.718952	0.010833
YDR006C	SOK1	-0.0299877	0.908021		-0.461028	4.06398e-06		-0.430804	0.00869674
YDR007W	TRP1	0.437089	0.0628636		-0.124906	0.695575		-0.564236	0.101572
YDR008C		0.642497	0.0479506		1.35015	4.96347e-08		0.706951	0.18498
YDR009W	GAL3	1.28881	2.86607e-22		1.51231	5.55131e-32		0.22185	0.418948
YDR010C		1.50935	6.98692e-06		2.06442	1.01209e-09		0.545432	0.406891
YDR011W	SNQ2	0.42436	0.0443622		0.337263	0.0857956		-0.0870653	0.876405
YDR012W	RPL4B	-0.0975517	0.722428		0.558576	0.00139336		0.656113	0.0301387
YDR013W	PSF1	-0.000235801	0.995485		-0.320859	0.220381		-0.321081	0.466716
YDR014W	RAD61	0.190062	0.502289		-0.1454	0.680101		-0.334385	0.503602
YDR014W-A	HED1	1.38114	0.00670953		1.66331	6.32792e-06		0.278378	0.79931
YDR016C	DAD1	0.0130143	0.985468		-0.170365	0.74176		-0.183	0.848982
YDR017C	KCS1	-0.503457	0.000424929		-0.963057	4.98722e-13		-0.459673	0.02921
YDR018C		2.05829	3.74186e-16		1.50718	6.04733e-09		-0.551472	0.24032
YDR019C	GCV1	-0.187651	0.673253		-0.389083	0.300927		-0.201482	0.830918
YDR020C	DAS2	-0.521469	0.0402196		-0.205486	0.475438		0.314879	0.462684
YDR021W	FAL1	-0.513551	0.0193481		-0.436754	0.0436232		0.0753893	0.889443
YDR022C	ATG31	0.249386	0.535533		0.334644	0.333407		0.0857547	0.926572
YDR023W	SES1	-0.524019	2.60841e-06		-0.69161	2.22264e-10		-0.167629	0.399064
YDR024W	FYV1	-0.455775	0.0470514		-0.665703	0.31632		-0.184541	0.870723
YDR025W	RPS11A	-0.439219	0.0017712		-0.301216	0.0419272		0.137945	0.591848
YDR026C	NSI1	-0.230734	0.26074		-0.508815	0.00403816		-0.278934	0.391426
YDR027C	VPS54	-0.0058157	1		-0.800219	3.49763e-07		-0.794312	0.00027273
YDR028C	REG1	0.1592	0.290448		-0.322735	0.0359688		-0.48184	0.0210981
YDR029W		-0.286764	0.456876		0.62099	0.468622		0.868487	0.419927
YDR030C	RAD28	0.39411	0.04141		-0.158881	0.528166		-0.552778	0.109554
YDR031W	MIX14	0.631969	0.166342		0.234349	0.597577		-0.397561	0.646118
YDR032C	PST2	0.752717	0.00732643		1.80338	2.69686e-12		1.05066	0.0293656
YDR033W	MRH1	-0.661203	0.00345993		-0.495499	0.0319198		0.165694	0.786178
YDR034C	LYS14	-0.163315	0.375329		-0.347312	0.0288719		-0.184143	0.516169
YDR034C-A		0.793699	0.356349		3.85953	0.00385042		3.13663	0.1325
YDR034C-D		1.72476	1.64931e-22		1.23345	3.56064e-18		-0.493094	0.0888115
YDR034W-B		1.5744	0.0284902		4.84268	5.02339e-14		3.26866	0.00544761
YDR035W	ARO3	-0.352001	0.0807778		-0.429363	0.0260832		-0.0774608	0.850237
YDR036C	EHD3	-0.0949295	0.682986		-0.436076	0.00905697		-0.340299	0.18185
YDR037W	KRS1	-1.16205	2.68941e-21		-0.844395	1.95558e-11		0.317536	0.158986
YDR038C	ENA5	-0.464536	0.0137271		-0.190359	0.364387		0.272104	0.37059
YDR040C	ENA1	2.80768	6.01537e-33		3.42193	9.42593e-52		0.615059	0.16733
YDR041W	RSM10	-0.15521	0.646377		0.275475	0.261476		0.430954	0.338853
YDR042C		0.55744	0.149655		1.21407	0.000315156		0.658334	0.282653
YDR043C	NRG1	2.60461	7.06294e-17		3.06045	2.03236e-23		0.455384	0.467925
YDR044W	HEM13	2.87948	2.51282e-18		2.56401	5.21304e-15		-0.315615	0.724611
YDR045C	RPC11	-0.422944	0.148128		0.15268	0.554632		0.575413	0.189912
YDR046C	BAP3	-0.636923	0.00345915		-0.534306	0.0146139		0.102504	0.838005
YDR047W	HEM12	-0.13914	0.331855		-0.296375	0.0163682		-0.157447	0.584963
YDR048C		0.225861	0.827908		1.42813	0.0660276		1.21466	0.463021
YDR049W	VMS1	-0.471953	0.000197083		-0.808374	7.05777e-12		-0.337751	0.100248
YDR050C	TPI1	-0.0132776	1		0.680961	4.14079e-05		0.694235	0.0325081
YDR051C	DET1	-0.347223	0.179786		-0.0455923	0.94011		0.301796	0.462684
YDR052C	DBF4	-0.495274	0.00171252		-0.75175	3.97204e-07		-0.256411	0.34176
YDR053W		#DIV/0!	0.336127		-0.673361	0.608807		-2.89302	0.394003
YDR054C	CDC34	-0.00689446	1		0.0376791	0.718175		0.0447423	0.905836
YDR055W	PST1	0.775548	0.000616808		1.24189	5.85494e-09		0.466343	0.242286
YDR056C	EMC10	0.0594748	0.636002		0.0839029	0.412806		0.0241581	0.935798
YDR057W	YOS9	-0.141505	0.277722		-0.351476	0.00165081		-0.210697	0.282941
YDR058C	TGL2	0.418889	0.130886		0.116968	0.650673		-0.301555	0.566185
YDR059C	UBC5	0.227463	0.445282		0.774267	0.00180557		0.5469	0.237785
YDR060W	MAK21	-1.01743	3.39229e-06		-0.930872	1.96905e-05		0.0864448	0.880722
YDR061W		-0.0904686	0.756425		-0.296023	0.174128		-0.204969	0.603551
YDR062W	LCB2	-0.277991	0.00502826		-0.190903	0.0765234		0.0869664	0.635885
YDR063W	AIM7	0.34439	0.167756		0.417939	0.0645373		0.0739243	0.900027
YDR064W	RPS13	-0.142626	0.431804		0.408461	0.00184664		0.551043	0.00803306
YDR065W	RRG1	-0.494017	0.0832768		-0.0437858	0.954747		0.451224	0.346031
YDR066C	RTR2	-0.277389	0.155765		-0.193042	0.374101		0.0845767	0.847796
YDR067C	OCA6	0.120457	0.531552		0.0226349	0.835437		-0.0974289	0.807814
YDR068W	DOS2	-0.358828	0.0801148		-0.224981	0.313307		0.13447	0.738926
YDR069C	DOA4	0.288096	0.11138		-0.046863	0.918867		-0.334267	0.270155
YDR070C	FMP16	1.84345	7.49907e-05		1.73212	0.000121465		-0.110866	0.934239
YDR071C	PAA1	-0.158855	0.624075		0.0816891	0.723101		0.240659	0.601779
YDR072C	IPT1	-0.291423	0.259767		0.160504	0.456075		0.451838	0.209817
YDR073W	SNF11	-0.661146	7.30027e-05		-1.54551	1.12578e-22		-0.882336	0.000335286
YDR074W	TPS2	1.40016	1.01647e-05		1.40251	4.97031e-06		0.00234856	0.997941
YDR075W	PPH3	-0.750186	0.00353072		-0.408741	0.125738		0.34041	0.530405
YDR076W	RAD55	0.386536	0.00476128		0.203034	0.120677		-0.184961	0.494577
YDR077W	SED1	1.13129	5.379e-05		1.60916	1.615e-09		0.477869	0.435904
YDR078C	SHU2	0.19705	0.42333		-0.245421	0.348122		-0.443085	0.236453
YDR079C-A	TFB5	-0.00877367	1		0.461929	0.270658		0.470796	0.578999
YDR079W	PET100	-0.23417	0.393731		-0.33943	0.167399		-0.105164	0.838432
YDR080W	VPS41	-0.370029	0.0669828		-0.801726	1.32243e-05		-0.431092	0.14356
YDR081C	PDC2	-0.258505	0.0765061		-0.479843	0.000255411		-0.221483	0.369219
YDR082W	STN1	0.00203773	0.981626		0.136396	0.425217		0.135352	0.721897
YDR083W	RRP8	-0.957072	3.10669e-06		-0.702086	0.000734678		0.254724	0.58766
YDR084C	TVP23	-0.176802	0.588728		0.48039	0.0424032		0.657323	0.103848
YDR085C	AFR1	1.26942	3.15111e-06		1.93335	1.37393e-13		0.664112	0.197849
YDR086C	SSS1	0.477574	0.00396986		0.59943	0.000107734		0.121904	0.726097
YDR087C	RRP1	-0.915712	2.142e-05		-0.858155	5.6434e-05		0.0570289	0.915255
YDR088C	SLU7	-0.299622	0.0847287		-0.273135	0.113576		0.0268501	0.949725
YDR089W	VTC5	1.79738	4.38904e-10		1.76176	4.0738e-10		-0.0357755	0.964758
YDR090C	ILT1	-1.28044	6.7354e-25		-0.0931814	0.627081		1.18726	1.11919e-08
YDR091C	RLI1	-0.663383	0.00103804		-0.316548	0.151378		0.346764	0.372855
YDR092W	UBC13	0.0379011	0.840211		0.0600899	0.675945		0.0221538	0.962722
YDR093W	DNF2	0.194203	0.182329		0.0748596	0.537559		-0.119426	0.667902
YDR095C		-0.398899	0.689128		#DIV/0!	0.0357243		3.89488	0.0687132
YDR096W	GIS1	1.07866	5.0631e-08		0.933088	1.62226e-06		-0.145417	0.763339
YDR097C	MSH6	-0.15746	0.319511		-0.553744	1.89886e-05		-0.396785	0.0539708
YDR098C	GRX3	-0.26911	0.202083		-0.325719	0.104947		-0.056535	0.910159
YDR098C-B		1.86241	0.103588		1.19547	0.233301		-0.535624	0.826447
YDR099W	BMH2	0.111355	0.560364		0.00991319	0.881755		-0.101443	0.804995
YDR100W	TVP15	0.498996	0.126099		0.987097	0.000684319		0.488213	0.43251
YDR101C	ARX1	-1.15541	7.82121e-07		-0.753383	0.00163381		0.401803	0.384198
YDR102C		0.150662	0.88754		-0.572211	0.339365		-0.701966	0.603325
YDR103W	STE5	-0.0964936	0.572014		-0.341369	0.00762497		-0.244968	0.268935
YDR104C	SPO71	-0.137329	0.456954		-0.378205	0.0113218		-0.239674	0.441249
YDR105C	TMS1	-0.102566	0.63026		0.254079	0.0730053		0.356417	0.174553
YDR106W	ARP10	0.096963	0.759533		0.0283745	0.878658		-0.0753438	0.912412
YDR107C	TMN2	0.339575	0.062897		0.3834	0.0229924		0.0429235	0.931125
YDR108W	TRS85	-0.0391717	0.908401		-0.186858	0.30539		-0.147462	0.618257
YDR109C		0.0846996	0.718197		-0.428348	0.0482006		-0.513056	0.134567
YDR110W	FOB1	-0.440797	0.0820601		-0.552674	0.0203447		-0.1124	0.824424
YDR111C	ALT2	1.45467	1.23843e-06		1.25147	1.63819e-05		-0.203811	0.796952
YDR112W	IRC2	1.10638	0.054324		0.324202	0.532052		-0.846954	0.410716
YDR113C	PDS1	0.106021	0.641596		-0.498175	0.0141969		-0.604743	0.0619355
YDR114C		1.04001	0.200421		0.0535525	0.927488		-0.974114	0.517537
YDR115W	MRX14	0.0407485	0.900885		0.214195	0.398682		0.173446	0.757557
YDR116C	MRPL1	-0.461506	0.0267734		-0.354792	0.0945123		0.107037	0.798084
YDR117C	TMA64	-0.0211167	0.98182		-0.148727	0.432844		-0.128111	0.650088
YDR118W	APC4	-0.192388	0.420089		-0.297467	0.17153		-0.103597	0.813326
YDR118W-A		-0.644268	0.459564		0.526838	0.493503		1.17993	0.373309
YDR119W	VBA4	-0.568123	0.00102607		-0.0797087	0.779787		0.488358	0.106179
YDR119W-A	COX26	2.95613	3.45586e-07		4.04209	4.22886e-13		1.08569	0.34176
YDR120C	TRM1	-1.16329	9.78436e-12		-1.26586	6.19959e-14		-0.102959	0.819403
YDR121W	DPB4	-0.498313	0.000443086		-0.563256	3.49065e-05		-0.0650895	0.839042
YDR122W	KIN1	0.102656	0.651965		-0.294266	0.196479		-0.396563	0.244547
YDR123C	INO2	-0.652418	0.0153371		-0.349588	0.217941		0.303488	0.605649
YDR124W		1.15463	1.63365e-09		-0.471772	0.0596309		-1.6248	1.26756e-08
YDR125C	ECM18	1.63625	1.3028e-27		0.795598	2.8382e-07		-0.839979	0.00538368
YDR126W	SWF1	-0.355597	0.164053		0.250994	0.227427		0.605283	0.0945548
YDR127W	ARO1	-0.294454	0.053364		-0.343841	0.0206235		-0.0494949	0.878874
YDR128W	MTC5	-0.123488	0.393459		-0.415582	0.000263233		-0.293278	0.105522
YDR129C	SAC6	-0.0719809	0.8087		-0.21681	0.313797		-0.144747	0.69149
YDR130C	FIN1	-0.226818	0.163825		-0.158401	0.361287		0.0678282	0.846978
YDR131C		-0.200895	0.273096		-0.206901	0.265565		-0.00471275	0.989142
YDR132C	MRX16	-1.05507	3.23304e-05		-0.820151	0.00127864		0.235226	0.643356
YDR133C		1.91862	6.0162e-16		2.23884	6.04712e-22		0.320188	0.502745
YDR135C	YCF1	-0.878611	4.37573e-06		-1.31449	1.07163e-12		-0.435893	0.146844
YDR136C	VPS61	1.211	0.125928		0.681699	0.270658		-0.525401	0.717282
YDR137W	RGP1	-0.426673	0.00049404		-0.573943	1.35987e-06		-0.146185	0.512829
YDR138W	HPR1	-0.48078	0.0160716		-0.823809	6.5429e-06		-0.343452	0.276794
YDR139C	RUB1	-0.184935	0.618748		0.426205	0.110823		0.610289	0.177583
YDR140W	MTQ2	-0.29219	0.0877986		0.0293336	0.777524		0.322603	0.191352
YDR141C	DOP1	-0.0841311	0.630963		-0.58856	1.35987e-06		-0.504336	0.00342685
YDR142C	PEX7	0.00613494	0.944698		-0.172259	0.268495		-0.178664	0.461541
YDR143C	SAN1	-0.169464	0.532707		-0.147184	0.602839		0.0221548	0.967113
YDR144C	MKC7	-0.192749	0.514611		0.47047	0.032167		0.663084	0.0665492
YDR145W	TAF12	-0.322253	0.0029621		-0.469553	5.95472e-06		-0.147242	0.467641
YDR146C	SWI5	-0.0563746	0.913861		-1.6678	7.28226e-12		-1.61131	4.33577e-06
YDR147W	EKI1	-0.699514	0.000270911		-1.21354	1.27061e-11		-0.516063	0.0790671
YDR148C	KGD2	0.70353	0.000989229		0.377689	0.0683499		-0.325755	0.419927
YDR150W	NUM1	0.237031	0.157116		-0.580021	0.000326614		-0.816795	0.000158087
YDR151C	CTH1	0.217049	0.310963		-0.104923	0.729066		-0.321262	0.393906
YDR152W	GIR2	-0.621003	7.30726e-07		-0.548141	1.2879e-05		0.0724876	0.829307
YDR153C	ENT5	-0.151777	0.279555		-0.269119	0.0311251		-0.117665	0.6092
YDR154C		0.468366	0.0157277		0.878039	1.07734e-05		0.407172	0.245162
YDR155C	CPR1	0.289736	0.119249		1.32332	3.71506e-16		1.03358	1.70047e-05
YDR156W	RPA14	-0.211248	0.408627		0.501154	0.00953193		0.711751	0.0238835
YDR157W		-0.217245	0.551114		-0.418693	0.332074		-0.223975	0.78652
YDR158W	HOM2	-0.427619	0.0178839		0.117353	0.459832		0.544971	0.0543287
YDR159W	SAC3	-0.0789785	0.708846		-0.830253	1.39912e-09		-0.751233	0.000156263
YDR160W	SSY1	0.413481	0.00302767		0.0578262	0.626063		-0.356284	0.122037
YDR161W	ACL4	-1.23792	8.6187e-10		-1.08945	6.88775e-08		0.147883	0.760701
YDR162C	NBP2	-0.113277	0.521768		-0.164043	0.307833		-0.050861	0.886912
YDR163W	CWC15	-0.0161082	1		0.212575	0.107519		0.228984	0.442933
YDR164C	SEC1	-0.354802	0.0534329		-0.621986	0.000239918		-0.267	0.366981
YDR165W	TRM82	-0.914308	5.79956e-08		-0.592906	0.000632223		0.321095	0.265969
YDR166C	SEC5	-0.057515	0.851846		-0.404803	0.0260977		-0.347199	0.204068
YDR167W	TAF10	-0.542638	0.0119009		-0.0467417	0.927827		0.495892	0.127266
YDR168W	CDC37	-0.294473	0.297353		-0.105162	0.776091		0.189529	0.695644
YDR169C	STB3	-0.2506	0.198371		-0.397834	0.0264651		-0.146725	0.718872
YDR169C-A		0.900349	0.161738		1.24321	0.0401047		0.38619	0.773719
YDR170C	SEC7	-0.220925	0.226192		-0.780895	3.24394e-07		-0.559982	0.0095614
YDR170W-A		-1.27423	0.000450821		-0.928808	0.00519092		0.340916	0.67889
YDR171W	HSP42	1.5384	0.000216225		1.76913	9.16202e-06		0.230679	0.817052
YDR172W	SUP35	-0.472586	7.43261e-05		-0.621097	8.31529e-08		-0.148578	0.55998
YDR173C	ARG82	-0.317464	0.195403		-0.815941	9.30604e-05		-0.499511	0.187539
YDR174W	HMO1	-0.489789	0.020545		-0.922451	2.28286e-06		-0.432664	0.173125
YDR175C	RSM24	-0.29401	0.14618		-0.471383	0.0104045		-0.177311	0.607626
YDR176W	NGG1	-0.544603	0.00259912		-0.911159	9.8682e-08		-0.366224	0.241235
YDR177W	UBC1	-0.376566	0.117379		0.088785	0.662649		0.465527	0.178366
YDR178W	SDH4	0.946801	0.000698442		1.11105	2.86493e-05		0.164275	0.820546
YDR179C	CSN9	-0.0579298	0.927742		0.234215	0.442314		0.290768	0.684359
YDR179W-A	NVJ3	-0.340618	0.328972		0.0956895	0.7386		0.435996	0.418751
YDR180W	SCC2	-0.291513	0.164652		-0.922552	1.90368e-07		-0.63146	0.0281959
YDR181C	SAS4	-0.321212	0.161513		0.0194973	0.868284		0.341645	0.399064
YDR182W	CDC1	-0.156829	0.3552		-0.458824	0.00103995		-0.302167	0.17937
YDR182W-A		0.316741	0.444326		1.02722	0.0269823		0.721287	0.374048
YDR183C-A		-0.641517	0.129762		-0.369779	0.411119		0.271794	0.784804
YDR183W	PLP1	-0.161289	0.3552		0.148837	0.244352		0.311401	0.200982
YDR184C	ATC1	-0.72283	0.00154453		-0.339665	0.158306		0.382798	0.359693
YDR185C	UPS3	0.440201	0.243637		0.279205	0.428901		-0.160824	0.848301
YDR186C	SND1	0.695754	0.000217833		0.614342	0.000636735		-0.0816622	0.857194
YDR187C		0.79579	0.289569		-0.232044	0.806158		-1.04546	0.409415
YDR188W	CCT6	-0.321946	0.113702		-0.523572	0.00488082		-0.20173	0.5971
YDR189W	SLY1	-0.269129	0.0645015		-0.673653	1.75758e-07		-0.40448	0.0509842
YDR190C	RVB1	-0.470267	0.0062421		-0.498853	0.00311156		-0.0286155	0.947628
YDR191W	HST4	0.0987578	0.751325		-0.210935	0.486342		-0.307699	0.52284
YDR192C	NUP42	-0.407215	0.0024595		-0.345097	0.00586654		0.061637	0.8381
YDR194C	MSS116	-0.945777	4.32844e-06		-0.811361	8.04578e-05		0.134317	0.755609
YDR194W-A		2.05216	NA		0.622758	0.746942		-1.23655	NA
YDR195W	REF2	-0.0997881	0.636908		-0.449489	0.00367964		-0.348745	0.240272
YDR196C	CAB5	0.262461	0.308016		0.124085	0.588128		-0.138181	0.82565
YDR197W	CBS2	-0.0187187	0.990431		-0.49153	0.00101664		-0.472605	0.0533365
YDR198C	RKM2	-0.518155	0.0133844		-0.752466	0.00011567		-0.234244	0.545502
YDR199W		0.368489	0.38357		0.44205	0.5148		0.0621548	0.96666
YDR200C	VPS64	-0.0675311	0.811447		-0.241737	0.224434		-0.172182	0.604035
YDR201W	SPC19	0.117234	0.622121		0.0838075	0.655926		-0.0321681	0.955448
YDR202C	RAV2	0.162752	0.393204		-0.103427	0.700184		-0.265125	0.413328
YDR204W	COQ4	0.390865	0.147263		0.143712	0.566048		-0.246632	0.669704
YDR205W	MSC2	-0.0637921	0.761595		0.0530903	0.60786		0.116716	0.644386
YDR206W	EBS1	-0.484231	0.00847344		-0.600903	0.000684276		-0.116984	0.763858
YDR207C	UME6	-0.448204	0.00278958		-0.834851	4.28385e-09		-0.386314	0.157899
YDR208W	MSS4	0.295443	0.00430513		-0.334952	0.00238237		-0.630216	4.92676e-05
YDR209C		1.47985	1.93797e-10		2.33874	8.36812e-21		0.862937	0.058651
YDR210C-D		0.0456481	0.92552		-0.118898	0.750022		-0.16167	0.836388
YDR210W		#DIV/0!	1		2.06676	3.06245e-27		1.7572	0.902344
YDR210W-B		1.43434	4.63053e-05		1.23943	7.51891e-06		-0.18186	0.786045
YDR211W	GCD6	-0.519009	0.00365068		-0.630894	0.00025572		-0.111885	0.752023
YDR212W	TCP1	-0.490739	0.000261508		-0.16895	0.301952		0.321686	0.155942
YDR213W	UPC2	2.2618	2.68902e-21		1.31493	5.53151e-08		-0.947042	0.0193576
YDR214W	AHA1	0.251964	0.467358		0.648955	0.0270917		0.397064	0.531796
YDR215C		1.18281	0.00209002		3.90399	3.82482e-16		2.75972	3.18264e-05
YDR216W	ADR1	2.97966	5.6887e-19		3.25873	6.51835e-23		0.278808	0.725558
YDR217C	RAD9	-0.556263	3.78003e-08		-0.765563	2.18009e-15		-0.210351	0.249216
YDR218C	SPR28	0.17063	0.737538		-0.0455153	0.983851		-0.205839	0.846835
YDR219C	MFB1	-0.12701	0.544683		-0.493501	0.00240107		-0.364683	0.1424
YDR220C		-0.104487	0.934759		-0.0649561	0.976563		0.065009	0.976611
YDR221W	GTB1	-0.24468	0.0869617		-0.264948	0.0606853		-0.020533	0.955318
YDR222W		-1.21973	2.66312e-05		-2.65469	6.28701e-22		-1.43516	0.000982273
YDR223W	CRF1	1.35005	3.89334e-06		3.70588	4.25801e-39		2.35422	7.96186e-09
YDR224C	HTB1	-0.408734	0.000464577		-1.17827	2.48121e-28		-0.769586	4.318e-08
YDR225W	HTA1	-0.195408	0.542042		-0.533182	0.0405262		-0.337776	0.465721
YDR226W	ADK1	-0.444103	0.000242916		-0.593182	4.48339e-07		-0.149246	0.52284
YDR227W	SIR4	-0.221977	0.216193		-0.697627	5.00658e-06		-0.475282	0.0387467
YDR228C	PCF11	0.0688664	0.773132		-0.712011	0.000567057		-0.781618	0.0164885
YDR229W	IVY1	0.114758	0.415163		-0.637912	1.14778e-06		-0.752867	2.79073e-05
YDR230W		1.07358	0.0623344		1.22226	0.0731624		0.204184	0.910114
YDR231C	COX20	0.818948	0.0024315		1.15727	1.23412e-06		0.34016	0.52219
YDR232W	HEM1	0.738832	0.00209372		1.97541	3.99875e-19		1.2365	0.00059532
YDR233C	RTN1	0.148008	0.363871		0.793717	1.30966e-08		0.645668	0.0019988
YDR234W	LYS4	-0.61356	0.00238206		-0.726161	0.000201906		-0.112682	0.834746
YDR235W	PRP42	-0.215735	0.293078		-0.415288	0.0218788		-0.199231	0.543196
YDR236C	FMN1	0.263412	0.126551		0.73935	1.02736e-06		0.475453	0.0861817
YDR237W	MRPL7	-0.605544	0.0479506		-0.51808	0.0882481		0.0875042	0.896694
YDR238C	SEC26	0.000127373	0.977887		-0.510528	0.000714274		-0.510743	0.0166076
YDR239C		-0.161078	0.299466		-0.58238	3.51759e-06		-0.420474	0.0425048
YDR240C	SNU56	-0.43757	0.0436217		-0.386904	0.0685175		0.0501192	0.916135
YDR241W	BUD26	-0.32386	0.720826		0.0226598	0.953354		0.323673	0.812689
YDR242W	AMD2	-0.46812	0.000916285		-0.51656	0.000349118		-0.0478113	0.902588
YDR243C	PRP28	-0.312117	0.0638181		-0.404494	0.0104063		-0.093315	0.775143
YDR244W	PEX5	0.0709971	0.633848		-0.256263	0.0910529		-0.326233	0.144063
YDR245W	MNN10	-0.69931	2.42511e-06		-0.35813	0.0241941		0.340841	0.134721
YDR246W	TRS23	0.417171	0.0320683		0.178353	0.331815		-0.238604	0.494577
YDR246W-A		0.753448	0.0309107		0.2925	0.428824		-0.466519	0.489853
YDR247W	VHS1	1.25974	0.000135702		1.19731	0.000178704		-0.0628317	0.948888
YDR248C		0.100962	0.811447		0.842446	0.00863012		0.742031	0.205659
YDR249C		-0.0945593	0.792716		0.581407	0.00720701		0.676082	0.0663597
YDR250C		0.550066	0.130121		-0.331031	0.501774		-0.912507	0.184972
YDR251W	PAM1	0.136519	0.426366		-0.302842	0.0824853		-0.439231	0.144063
YDR252W	BTT1	-0.528592	0.00501225		0.0210902	0.810961		0.550371	0.0343755
YDR253C	MET32	-0.347674	0.253341		-0.266252	0.412803		0.0806436	0.904964
YDR254W	CHL4	0.0985269	0.573262		-0.55838	0.000550044		-0.65541	0.00604404
YDR255C	RMD5	0.264852	0.270689		-0.0958541	0.796478		-0.360096	0.409854
YDR256C	CTA1	0.380006	0.153397		-0.14419	0.695196		-0.525094	0.240568
YDR257C	RKM4	-0.492549	0.00166449		-0.313582	0.0560135		0.178297	0.525686
YDR258C	HSP78	1.08373	0.0771937		0.639485	0.285298		-0.44422	0.747031
YDR259C	YAP6	1.43094	5.48608e-19		1.8364	3.24399e-31		0.407094	0.16802
YDR260C	SWM1	0.616588	3.39334e-05		0.585737	8.97302e-06		-0.0312729	0.934921
YDR261C	EXG2	1.23025	3.71292e-16		0.856516	1.01001e-08		-0.373871	0.154644
YDR261C-D		0.524177	0.125965		1.00045	0.00068119		0.475288	0.469069
YDR261W-B		1.44573	2.30916e-11		1.93014	4.45828e-34		0.480436	0.188695
YDR262W		0.599068	0.00121241		0.334536	0.0593901		-0.264752	0.449243
YDR263C	DIN7	0.45755	0.0902619		0.0558348	0.799905		-0.400972	0.467641
YDR264C	AKR1	0.0901626	0.516302		0.830662	1.29149e-12		0.74046	0.0010198
YDR265W	PEX10	-0.478375	0.00640857		-0.19871	0.328303		0.280617	0.386162
YDR266C	HEL2	-0.296211	0.0288736		-0.535622	1.71478e-05		-0.239257	0.275608
YDR267C	CIA1	-0.605921	3.92185e-07		-0.590958	5.72924e-07		0.0145696	0.966021
YDR268W	MSW1	-0.191454	0.476409		-0.283939	0.248356		-0.0917467	0.851616
YDR270W	CCC2	0.437149	0.1164		0.457666	0.0694306		0.021155	0.978309
YDR271C		1.55415	0.0820601		-0.992137	0.107236		-2.53166	0.0514555
YDR272W	GLO2	-0.104174	0.797947		0.31287	0.230581		0.417158	0.414781
YDR273W	DON1	0.390535	0.29974		-0.790171	0.0221772		-1.17386	0.0263334
YDR274C		-0.294243	0.594396		1.76195	0.00951837		2.10927	0.0306119
YDR275W	BSC2	0.265819	0.285025		0.789773	0.000207073		0.523417	0.172143
YDR276C	PMP3	0.554736	0.00148403		1.03261	1.77348e-10		0.477741	0.136293
YDR277C	MTH1	0.554963	0.216265		2.27741	3.44408e-09		1.72252	0.0660136
YDR279W	RNH202	-0.435927	0.013648		-0.390067	0.0277032		0.0459949	0.906748
YDR280W	RRP45	-0.898914	9.59029e-05		-0.617466	0.00847339		0.281206	0.514921
YDR281C	PHM6	-3.5122	1.68159e-14		-1.46525	9.6725e-05		2.04325	0.00199433
YDR282C	MRX10	-0.299677	0.182696		-0.51642	0.0121214		-0.215711	0.596112
YDR283C	GCN2	-0.000471294	0.971319		-0.316902	0.012614		-0.316038	0.0597211
YDR284C	DPP1	0.0561207	0.802288		0.896174	6.15163e-07		0.840308	0.00236523
YDR285W	ZIP1	-0.181763	0.483868		-0.137784	0.630074		0.0445426	0.934921
YDR286C	MGP12	0.0388295	0.89551		-0.0615194	0.89879		-0.099825	0.868973
YDR287W	INM2	0.434451	0.0237191		0.452356	0.0111198		0.018404	0.969939
YDR288W	NSE3	-0.267962	0.454022		-0.39291	0.223257		-0.125151	0.85125
YDR289C	RTT103	-0.308926	0.0627326		-0.2704	0.107161		0.0385189	0.913504
YDR291W	HRQ1	-0.162272	0.434707		-0.360318	0.0399532		-0.197873	0.53984
YDR292C	SRP101	-0.710649	3.82086e-11		-0.67575	3.79168e-10		0.034558	0.896694
YDR293C	SSD1	0.648698	4.80228e-05		0.735666	1.4337e-06		0.0869708	0.828333
YDR294C	DPL1	0.00286576	0.950604		0.0481628	0.597924		0.0452978	0.877589
YDR295C	HDA2	-0.0580782	0.773084		-0.289854	0.032167		-0.230366	0.289734
YDR296W	MHR1	-0.345621	0.116072		-0.550951	0.00614486		-0.205687	0.611221
YDR297W	SUR2	1.08367	6.57326e-05		2.03257	1.80913e-15		0.948783	0.0244667
YDR298C	ATP5	0.395207	0.0447657		0.364933	0.0458273		-0.0302924	0.950606
YDR299W	BFR2	-1.25853	1.31184e-10		-0.689419	0.00056981		0.56766	0.0945548
YDR300C	PRO1	-1.11567	4.21527e-14		-0.946997	1.58874e-10		0.167732	0.589678
YDR301W	CFT1	-0.213377	0.299103		-1.06967	1.03749e-10		-0.855477	0.00019864
YDR302W	GPI11	-0.272911	0.526354		0.874836	0.00735205		1.1477	0.0296899
YDR303C	RSC3	-0.546735	0.000300672		-1.06332	8.6384e-14		-0.517085	0.0167679
YDR304C	CPR5	-0.167912	0.379025		0.225659	0.11646		0.393614	0.170137
YDR305C	HNT2	-0.386275	0.0178541		-0.537549	0.000568665		-0.151434	0.625695
YDR306C	PFU1	0.0123257	0.934847		-0.310962	0.0756914		-0.32326	0.229117
YDR307W	PMT7	-0.0144495	1		0.0886345	0.515655		0.103436	0.807017
YDR308C	SRB7	-0.387379	0.192581		-0.12328	0.747677		0.264051	0.591848
YDR309C	GIC2	0.34852	0.0952986		0.782639	2.22965e-05		0.433847	0.203777
YDR310C	SUM1	-0.0362794	0.893047		-0.493259	4.40835e-05		-0.456678	0.00563456
YDR311W	TFB1	-0.10907	0.678524		-0.452867	0.0206299		-0.343326	0.258217
YDR312W	SSF2	-1.09106	1.02672e-05		-0.730809	0.00352414		0.359532	0.42243
YDR313C	PIB1	0.700013	0.00355992		-0.659004	0.00801088		-1.35831	5.31004e-05
YDR314C	RAD34	-0.0484229	0.935812		-0.997026	0.000199381		-0.947573	0.0191577
YDR315C	IPK1	0.362497	0.212315		0.586284	0.0238346		0.225353	0.734541
YDR316W	OMS1	-0.519405	0.0416688		-0.421628	0.100732		0.098322	0.865586
YDR317W	HIM1	-0.291943	0.492999		0.0716165	0.823223		0.366728	0.591528
YDR318W	MCM21	-0.173451	0.456876		-0.450148	0.0222139		-0.276694	0.417163
YDR319C	YFT2	-0.0498432	0.853028		0.649933	1.01827e-06		0.699611	0.00141301
YDR320C	SWA2	0.302507	0.051702		-0.32932	0.0471269		-0.631253	0.00363612
YDR320C-A	DAD4	-0.321409	0.726496		-0.674128	0.377606		-0.353212	0.807496
YDR320W-B		0.668195	0.231456		0.29747	0.440107		-0.382025	0.699113
YDR321W	ASP1	-0.348052	0.125382		-0.197994	0.433626		0.149855	0.736447
YDR322C-A	TIM11	0.223255	0.510286		-0.083766	0.868284		-0.307075	0.62596
YDR322W	MRPL35	-0.390623	0.0692627		-0.560551	0.00527282		-0.169907	0.66477
YDR323C	PEP7	-0.0874355	0.666458		-0.172707	0.31815		-0.0835149	0.814869
YDR324C	UTP4	-1.08257	2.74623e-07		-1.09117	1.56619e-07		-0.00915133	0.984731
YDR325W	YCG1	-0.362337	0.109963		-0.851931	1.95341e-05		-0.489475	0.147118
YDR326C	YSP2	-0.202018	0.252899		-0.806642	2.33562e-08		-0.604669	0.00374959
YDR327W		-0.213383	0.472894		0.351844	0.35413		0.555547	0.349988
YDR328C	SKP1	-0.163609	0.712438		0.0247555	0.912173		0.188484	0.782316
YDR329C	PEX3	-0.244191	0.227446		-0.21471	0.302968		0.0304428	0.944378
YDR330W	UBX5	-0.148996	0.549652		-0.236909	0.289651		-0.0871468	0.849344
YDR331W	GPI8	-0.448596	0.00328595		-0.1982	0.254576		0.249256	0.341496
YDR332W	IRC3	-0.0435262	0.881582		-0.640484	5.76746e-06		-0.595943	0.0044456
YDR333C	RQC1	-0.394193	0.00407315		-0.316056	0.0231377		0.078478	0.768459
YDR334W	SWR1	-0.273621	0.0647508		-1.09648	9.03078e-18		-0.821884	7.28061e-06
YDR335W	MSN5	-0.0892783	0.655021		-0.765489	1.8687e-08		-0.67605	0.000497714
YDR336W	MRX8	-0.570695	0.0181608		-0.347591	0.169343		0.222809	0.62596
YDR337W	MRPS28	-0.677752	0.00159183		-0.81778	8.09676e-05		-0.140319	0.763339
YDR338C		0.320795	0.0489249		0.273657	0.0673601		-0.0474755	0.905836
YDR339C	FCF1	-0.46593	0.0167898		-0.124845	0.62988		0.340925	0.270759
YDR340W		-0.112107	0.943861		1.2129	0.16177		1.31165	0.446405
YDR341C		-1.11457	6.12884e-20		-0.677157	9.76222e-08		0.437196	0.0247919
YDR342C	HXT7	2.37214	0.00224083		3.95548	5.52876e-08		1.58336	0.377388
YDR343C	HXT6	2.87204	2.01894e-14		7.12274	6.36426e-83		4.24842	6.65387e-15
YDR344C		0.66777	0.0710982		0.334847	0.24069		-0.31764	0.62596
YDR345C	HXT3	0.94752	0.00801948		1.45799	1.22441e-05		0.510461	0.436144
YDR346C	SVF1	-0.133343	0.521362		-0.493071	0.00224885		-0.359847	0.204999
YDR347W	MRP1	-0.399799	0.0265779		-0.502373	0.00357726		-0.102851	0.769861
YDR348C	PAL1	0.300418	0.00508606		-0.0392823	0.906644		-0.339084	0.045273
YDR349C	YPS7	-0.0429995	0.890396		0.297194	0.0305106		0.340124	0.179697
YDR350C	ATP22	-0.127283	0.509042		-0.716197	6.94136e-07		-0.587606	0.00844403
YDR351W	SBE2	-0.200058	0.213019		-0.681729	3.44436e-07		-0.482025	0.0709421
YDR352W	YPQ2	-0.82135	2.80475e-10		0.158299	0.195309		0.979338	6.97663e-06
YDR353W	TRR1	-0.504152	4.39354e-05		-0.502002	4.53453e-05		0.00204584	0.993473
YDR354C-A		#DIV/0!	1		0.67805	0.287917		0.367027	0.931125
YDR354W	TRP4	-0.216806	0.319776		0.556015	0.000893645		0.772646	0.00225125
YDR356W	SPC110	-0.12646	0.397724		-0.710979	4.81478e-10		-0.584994	0.00109891
YDR357C	CNL1	0.338123	0.308016		1.26383	7.18785e-06		0.926618	0.0377346
YDR358W	GGA1	0.0604729	0.829924		-0.235697	0.411141		-0.295617	0.516999
YDR359C	EAF1	0.115007	0.541302		-0.320815	0.0847803		-0.435442	0.10117
YDR360W	OPI7	-0.15248	0.886384		-1.96829	0.0356022		-1.91572	0.144891
YDR361C	BCP1	-0.988985	8.28908e-05		-0.749076	0.00304437		0.239569	0.64205
YDR362C	TFC6	-0.0671979	0.817789		-0.388143	0.0348552		-0.321375	0.270247
YDR363W	ESC2	-0.470934	0.0263579		-0.701075	0.000424387		-0.230483	0.566185
YDR363W-A	SEM1	-0.218538	0.472581		0.422679	0.0691451		0.641331	0.099817
YDR364C	CDC40	-0.172876	0.493456		-0.196863	0.412803		-0.0241306	0.962722
YDR365C	ESF1	-1.51578	2.3543e-09		-1.17064	4.95293e-06		0.345009	0.525822
YDR365W-B		0.0653394	0.919356		0.0670249	0.912173		-0.281058	0.941022
YDR366C	MOR1	0.14072	0.930642		1.70179	0.0406087		1.55679	0.388425
YDR367W	KEI1	-0.428919	0.0427566		0.01091	0.894184		0.439608	0.200391
YDR368W	YPR1	0.806394	2.85171e-05		1.07899	3.88961e-09		0.272585	0.516033
YDR369C	XRS2	-0.0739755	0.779855		0.0299554	0.794368		0.103276	0.79931
YDR370C	DXO1	-0.476381	0.0263382		-0.131235	0.634202		0.34501	0.325417
YDR371C-A		#DIV/0!	NA		1.10895	0.653365		0.800002	NA
YDR371W	CTS2	0.145694	0.493291		0.0993748	0.576152		-0.0458108	0.935798
YDR372C	VPS74	-0.235632	0.291416		-0.135838	0.597747		0.0998681	0.804995
YDR373W	FRQ1	-0.21566	0.420089		0.086955	0.668013		0.302726	0.475375
YDR374C	PHO92	1.05377	0.050103		1.40239	0.00280063		0.356254	0.767711
YDR374W-A	WIP1	0.156612	0.800481		0.711024	0.130663		0.554592	0.555643
YDR375C	BCS1	-0.057917	0.8345		-0.600432	0.000155176		-0.541929	0.0233086
YDR376W	ARH1	0.403057	0.131294		-0.157048	0.650892		-0.56003	0.190969
YDR377W	ATP17	0.338501	0.171502		0.200204	0.378462		-0.138286	0.786943
YDR378C	LSM6	-0.0906079	0.804994		0.37809	0.0830427		0.467616	0.205017
YDR379C-A	SDH6	-0.0120819	1		1.14961	0.00420595		1.16204	0.141661
YDR379W	RGA2	0.0642787	0.627365		-0.438372	0.000666052		-0.501977	0.00796197
YDR380W	ARO10	-1.54502	0.000154345		-2.74283	1.29958e-12		-1.19775	0.238969
YDR381C-A	COI1	0.391175	0.183706		0.205532	0.454309		-0.185849	0.758055
YDR381W	YRA1	0.0234858	0.898046		-0.199123	0.328026		-0.222621	0.473109
YDR382W	RPP2B	-0.175073	0.277469		0.334744	0.00680469		0.509811	0.115495
YDR383C	NKP1	0.160013	0.274522		-0.560373	0.000186471		-0.721103	0.00046596
YDR384C	ATO3	0.919903	0.00847464		2.58067	5.47607e-16		1.66058	0.0011617
YDR385W	EFT2	-0.172769	0.456055		0.306334	0.0756006		0.479074	0.114657
YDR386W	MUS81	0.0333769	0.870416		0.184274	0.259395		0.153954	0.708693
YDR387C	CIN10	0.0684276	0.719164		0.348427	0.029563		0.27964	0.361027
YDR388W	RVS167	-0.00454761	1		0.11636	0.563524		0.121024	0.786045
YDR389W	SAC7	-0.129393	0.468413		-0.378125	0.00811653		-0.249519	0.294281
YDR390C	UBA2	-0.414145	0.0324475		-0.440379	0.0204385		-0.0255542	0.956967
YDR391C		-0.360648	0.114013		0.529807	0.00613613		0.890682	0.00290712
YDR392W	SPT3	-0.377917	0.00207209		-0.415872	0.000470259		-0.0362836	0.898865
YDR393W	SHE9	-0.374997	0.0750302		-0.618243	0.00146622		-0.242411	0.546092
YDR394W	RPT3	-0.18415	0.139908		-0.061262	0.766373		0.123318	0.532983
YDR395W	SXM1	-0.658721	1.64425e-06		-0.762877	1.79842e-08		-0.104287	0.714788
YDR396W		-0.67636	0.00778298		-0.0801184	0.885034		0.598615	0.322743
YDR397C	NCB2	-0.369003	0.364166		-0.375812	0.0508602		-0.0219469	0.976644
YDR398W	UTP5	-0.910953	4.71664e-06		-0.785448	7.49909e-05		0.124854	0.777846
YDR399W	HPT1	-1.46707	2.61878e-05		-1.31576	0.00013614		0.151132	0.851862
YDR400W	URH1	0.874131	1.97846e-15		1.23165	7.16384e-31		0.357846	0.0763555
YDR401W		3.50661	6.98166e-13		0.911032	0.0117647		-2.58101	0.000407684
YDR402C	DIT2	6.13901	3.35412e-61		8.55219	1.29679e-121		2.42085	4.92676e-05
YDR403W	DIT1	7.28926	1.66602e-89		9.51692	3.95353e-153		2.22826	8.09036e-05
YDR404C	RPB7	-0.0608569	0.746898		0.375025	0.000361403		0.435696	0.012683
YDR405W	MRP20	-0.122074	0.666301		-0.285939	0.21445		-0.163641	0.723133
YDR406W	PDR15	4.91181	6.58436e-71		4.83815	2.06584e-69		-0.0739657	0.920801
YDR406W-A		4.26675	1.56781e-52		4.03331	1.9224e-06		-0.255781	0.885483
YDR407C	TRS120	-0.169769	0.465697		-1.08548	6.96144e-10		-0.915376	0.000694984
YDR408C	ADE8	-0.528705	0.0097278		-0.866315	6.31674e-06		-0.337846	0.319706
YDR409W	SIZ1	-0.0549761	0.869013		-0.670751	0.000197347		-0.616746	0.0206406
YDR410C	STE14	-0.287735	0.201926		1.03133	8.40088e-09		1.31882	2.06817e-07
YDR411C	DFM1	0.453682	0.00540018		0.951359	2.40117e-10		0.497624	0.0592447
YDR412W	RRP17	-0.790987	0.0309107		-0.590201	0.000653547		0.205487	0.742787
YDR413C		-1.28118	0.262695		-0.571684	0.16615		0.844563	0.649032
YDR414C	ERD1	-0.542279	0.0209525		0.100176	0.630983		0.642048	0.0630123
YDR415C		-0.235115	0.0787127		-0.396963	0.00111016		-0.162048	0.455063
YDR416W	SYF1	-0.435064	0.00376003		-0.875305	3.53958e-10		-0.440183	0.0542367
YDR417C		-0.664886	0.286738		-0.0924774	0.866303		0.569013	0.545502
YDR418W	RPL12B	-0.412423	0.00822723		-0.189926	0.28987		0.222492	0.569366
YDR419W	RAD30	-0.588007	0.000271666		-0.921485	9.63029e-10		-0.333849	0.225209
YDR420W	HKR1	0.570969	9.19916e-07		0.36271	0.00100564		-0.207772	0.325689
YDR421W	ARO80	0.127981	0.507594		-0.545163	0.00251196		-0.671862	0.00905532
YDR422C	SIP1	-0.213177	0.183611		-0.532487	0.000133729		-0.317631	0.156003
YDR423C	CAD1	-0.210955	0.480675		-0.315688	0.24537		-0.104537	0.847019
YDR424C	DYN2	0.228793	0.591281		0.628807	0.0733377		0.400191	0.575714
YDR425W	SNX41	-0.0205769	0.998864		-0.794294	0.00145377		-0.771589	0.0506601
YDR426C		0.539402	0.48176		0.121383	0.857573		-0.420948	0.812004
YDR427W	RPN9	-0.378231	0.0143608		-0.215913	0.205747		0.162626	0.552914
YDR428C	BNA7	-0.341319	0.00773366		-0.226195	0.0978929		0.114727	0.640301
YDR429C	TIF35	-0.614382	0.000312404		-0.450945	0.00990851		0.163395	0.628533
YDR430C	CYM1	-0.252381	0.254605		-0.76029	4.75962e-05		-0.507574	0.0863677
YDR432W	NPL3	-0.43452	0.0300019		-0.616501	0.00108005		-0.18204	0.645744
YDR433W		-0.32985	0.289585		-0.623665	0.00252704		-0.293678	0.575935
YDR434W	GPI17	0.0590779	0.73471		-0.296678	0.087299		-0.355698	0.166051
YDR435C	PPM1	0.86461	9.47427e-08		0.784817	6.26488e-07		-0.0801952	0.838628
YDR436W	PPZ2	0.466822	0.009801		0.380436	0.0258711		-0.0859715	0.856672
YDR437W	GPI19	0.145957	0.51209		0.72165	3.57702e-06		0.574133	0.0589772
YDR438W	THI74	0.383041	0.00179748		0.872984	4.8588e-15		0.48884	0.00796628
YDR439W	LRS4	0.0788085	0.697106		-0.290685	0.14585		-0.370248	0.228722
YDR440W	DOT1	-0.32264	0.0401379		-0.655304	3.46769e-06		-0.332221	0.17101
YDR441C	APT2	1.39426	1.38396e-13		2.03261	7.98427e-29		0.638053	0.0428687
YDR442W		1.58316	0.00276537		7.37825	4.51077e-41		5.8295	4.08533e-12
YDR443C	SSN2	1.12146	9.00284e-13		0.453266	0.00383088		-0.667473	0.00637087
YDR444W		-0.184345	0.393459		-0.637983	0.000256357		-0.453822	0.145574
YDR446W	ECM11	-0.151743	0.859038		1.45445	0.0129707		1.62633	0.115973
YDR447C	RPS17B	-0.646515	0.0285909		-0.252521	0.457432		0.393962	0.43372
YDR448W	ADA2	-0.188302	0.339082		-0.475286	0.00435364		-0.285469	0.374135
YDR449C	UTP6	-1.1547	1.66181e-05		-1.11849	1.89886e-05		0.0352166	0.964599
YDR450W	RPS18A	-0.496592	0.000738995		-0.329161	0.0336416		0.167382	0.531777
YDR451C	YHP1	0.865236	0.00296834		-0.855605	0.00293181		-1.72015	1.32241e-05
YDR452W	PPN1	0.0361338	0.823216		-0.017222	0.984985		-0.05317	0.879922
YDR453C	TSA2	1.02325	0.000929394		2.02473	2.94502e-12		1.00125	0.0472738
YDR454C	GUK1	-0.307977	0.126124		0.0418688	0.770271		0.349931	0.287274
YDR455C		0.286843	0.82583		-0.113832	0.960745		-0.393393	0.875939
YDR456W	NHX1	-0.119417	0.611139		0.101979	0.518274		0.221349	0.464059
YDR457W	TOM1	-0.154167	0.122245		-0.383728	1.04954e-05		-0.229411	0.101511
YDR458C	HEH2	-0.0770562	0.726496		-0.340011	0.0288523		-0.263223	0.304782
YDR459C	PFA5	-0.292082	0.0667528		0.239806	0.0640006		0.531804	0.0265117
YDR460W	TFB3	-0.174717	0.333285		-0.388012	0.010262		-0.213438	0.47061
YDR461C-A	CMI8	0.517059	0.161732		0.90636	0.00303299		0.388164	0.583475
YDR461W	MFA1	-0.452287	0.193964		1.86438	2.02376e-11		2.31549	1.4347e-07
YDR462W	MRPL28	-0.116362	0.656244		-0.15903	0.516127		-0.0412885	0.934921
YDR463W	STP1	-0.106378	0.47467		-0.368854	0.00120766		-0.262178	0.192723
YDR464W	SPP41	-0.302391	0.035002		-0.484897	0.000280596		-0.183389	0.443149
YDR465C	RMT2	-0.786692	0.0120272		-0.327416	0.347374		0.45912	0.43372
YDR466W	PKH3	0.0717402	0.63492		-0.481998	0.000543021		-0.552401	0.00571048
YDR467C		0.17606	0.562445		-0.486521	0.129843		-0.65973	0.208136
YDR468C	TLG1	-0.0540078	0.888562		-0.0184238	0.995111		0.0359874	0.941022
YDR469W	SDC1	-0.432159	0.0776935		-0.24046	0.367321		0.191966	0.676479
YDR470C	UGO1	-0.00568891	1		-0.32974	0.217594		-0.323447	0.462684
YDR471W	RPL27B	-0.588034	0.00287543		-0.0607327	0.874017		0.527274	0.0784199
YDR472W	TRS31	-0.914549	2.05995e-13		-0.561178	1.00151e-05		0.35454	0.0953074
YDR473C	PRP3	-0.0532247	0.901156		-0.425243	0.0652276		-0.371447	0.343506
YDR475C	JIP4	0.527618	0.0146738		0.478737	0.0191286		-0.0487957	0.929022
YDR476C		0.130799	0.537242		0.758757	1.31856e-05		0.627667	0.0625649
YDR477W	SNF1	-0.324944	0.0872973		-0.762284	6.31674e-06		-0.437292	0.163131
YDR478W	SNM1	-0.793058	1.18811e-05		-0.495142	0.00661489		0.298097	0.36271
YDR479C	PEX29	0.158579	0.388985		-0.226076	0.267356		-0.385048	0.17075
YDR480W	DIG2	0.0269981	0.890866		-0.512863	0.00258762		-0.537501	0.0355623
YDR481C	PHO8	-0.685194	0.0110768		-0.492651	0.0745713		0.192397	0.721497
YDR482C	CWC21	0.0909347	0.626652		0.0941899	0.525049		0.00320749	0.992868
YDR483W	KRE2	-0.0767436	0.706907		0.286368	0.0223069		0.363044	0.070452
YDR484W	VPS52	-0.198526	0.398929		-0.782802	4.16597e-05		-0.583382	0.0839035
YDR485C	VPS72	-0.212436	0.0936635		-0.468059	3.56547e-05		-0.254823	0.150129
YDR486C	VPS60	-0.0602583	0.84586		0.157865	0.34312		0.218542	0.49767
YDR487C	RIB3	-0.403672	0.0132064		-0.14029	0.494709		0.263242	0.293831
YDR488C	PAC11	0.36234	0.0416122		0.0404448	0.753264		-0.321294	0.262159
YDR489W	SLD5	-0.0392101	0.949447		0.436535	0.0379456		0.474409	0.196778
YDR490C	PKH1	0.375515	0.141177		0.0149706	0.904557		-0.361177	0.398867
YDR491C		0.0403982	0.941022		1.42427	0.068436		1.34703	0.258217
YDR492W	IZH1	-0.675049	0.0899394		0.57837	0.109308		1.25325	0.0253497
YDR493W	MZM1	-0.428804	0.0754688		-0.124497	0.692409		0.302948	0.478838
YDR494W	RSM28	-0.419425	0.0662899		-0.458421	0.0381169		-0.0387416	0.941155
YDR495C	VPS3	-0.2314	0.212042		-0.497948	0.00252204		-0.265734	0.340206
YDR496C	PUF6	-1.09282	5.63532e-06		-0.771643	0.00158675		0.32102	0.53067
YDR497C	ITR1	0.424742	0.0291545		0.3329	0.0688412		-0.0918345	0.857649
YDR498C	SEC20	-0.12771	0.487685		-0.353806	0.0163758		-0.226434	0.354464
YDR499W	LCD1	-0.0701931	0.806305		-0.495939	0.00519092		-0.426038	0.140287
YDR500C	RPL37B	-0.226941	0.110562		0.0887383	0.42224		0.315516	0.120268
YDR501W	PLM2	0.706189	0.0127464		0.126641	0.642024		-0.578409	0.229865
YDR502C	SAM2	-1.61326	1.0345e-10		-2.57409	2.05192e-26		-0.960873	0.0345839
YDR503C	LPP1	0.107649	0.606265		0.756653	6.40982e-06		0.650655	0.0309114
YDR504C	SPG3	0.670951	0.000534618		0.885638	1.93414e-06		0.215421	0.821041
YDR505C	PSP1	0.540536	3.82391e-06		0.293238	0.00937034		-0.247092	0.253289
YDR506C	GMC1	0.307622	0.124563		0.356115	0.0478283		0.0484984	0.913121
YDR507C	GIN4	-0.309689	0.032649		-1.12962	5.80007e-19		-0.820234	3.48567e-05
YDR508C	GNP1	0.258639	0.351608		0.562727	0.0192793		0.304063	0.532543
YDR509W		-1.35209	0.238404		0.70469	0.266964		2.00554	0.214211
YDR510C-A		0.0924568	0.684795		0.592071	0.0459498		0.518023	0.309033
YDR510W	SMT3	0.0968754	0.532292		0.00983739	0.855409		-0.087068	0.784471
YDR511W	SDH7	0.126018	0.6394		0.077879	0.720543		-0.0473051	0.940927
YDR512C	EMI1	0.00704551	0.976882		-0.0409767	0.956679		-0.0487233	0.943474
YDR513W	GRX2	0.467903	0.0945307		0.78237	0.00195742		0.314572	0.553785
YDR514C		-0.911748	4.90505e-07		-0.821658	2.74508e-06		0.0890849	0.848876
YDR515W	SLF1	-0.586071	0.0013296		-0.408509	0.0285466		0.177983	0.641027
YDR516C	EMI2	1.76761	2.2956e-08		3.05929	5.12408e-24		1.29164	0.0289191
YDR517W	GRH1	0.704929	1.03301e-05		1.11303	2.15366e-13		0.408157	0.166027
YDR518W	EUG1	1.03234	2.30795e-07		1.28857	2.2719e-11		0.2567	0.494994
YDR519W	FPR2	0.747688	0.00354497		1.37042	9.04906e-09		0.622724	0.127691
YDR520C	URC2	0.0538557	0.694749		-0.188653	0.225418		-0.242457	0.343124
YDR522C	SPS2	0.0542908	0.895931		0.321081	0.747263		0.290197	0.878669
YDR523C	SPS1	0.308988	0.569934		-0.00270805	0.973576		-0.311284	0.808711
YDR524C	AGE1	0.116238	0.451637		-0.0578137	0.843973		-0.174579	0.504938
YDR524C-A		-0.586933	0.829278		0.420013	0.632009		1.01748	0.785371
YDR524C-B		-0.478809	0.00239162		-0.00869014	0.949887		0.470082	0.061535
YDR524W-C		-0.411499	0.00767712		0.0725935	0.642338		0.492472	0.15046
YDR525W	API2	-0.214036	0.888359		-0.200848	0.866151		-0.0435581	0.984176
YDR525W-A	SNA2	0.444924	0.176769		0.55008	0.0640006		0.104515	0.887801
YDR526C		-0.0953182	0.97391		-0.832123	0.0759837		-0.752865	0.62596
YDR527W	RBA50	-0.742351	7.30726e-07		-0.824563	6.72402e-09		-0.0835377	0.838628
YDR528W	HLR1	0.652614	0.0214725		0.992915	3.22167e-05		0.337831	0.554308
YDR529C	QCR7	0.290453	0.444355		-0.271521	0.504445		-0.561946	0.38705
YDR530C	APA2	0.59381	0.00572549		0.8217	4.32201e-05		0.228012	0.581736
YDR531W	CAB1	-0.245886	0.215507		-0.304232	0.106772		-0.0589993	0.884923
YDR532C	KRE28	0.289525	0.144065		-0.090608	0.766812		-0.379185	0.269386
YDR533C	HSP31	1.90701	3.78003e-08		3.31769	1.36524e-23		1.41068	0.00868252
YDR534C	FIT1	3.43798	8.09504e-09		3.51784	1.27284e-09		0.07975	0.967113
YDR535C		3.28675	1.03373e-45		3.09851	1.11915e-43		-0.184353	0.740802
YDR536W	STL1	5.50786	3.49644e-75		8.55851	2.12868e-171		3.05275	1.40678e-10
YDR537C		1.31744	0.0186453		0.875036	0.0757556		-0.392059	0.722446
YDR538W	PAD1	-0.585004	7.1499e-05		0.373996	0.0021727		0.958874	0.000292447
YDR539W	FDC1	-0.15731	0.415163		0.1267	0.368537		0.283992	0.348341
YDR540C	IRC4	1.67918	3.52955e-19		2.92759	2.82802e-56		1.25204	1.55267e-05
YDR541C		0.707911	1.59877e-10		1.79246	2.26744e-67		1.08472	3.83832e-13
YDR542W	PAU10	4.50417	0.00016725		5.91778	1.58471e-30		1.33199	0.590228
YDR544C		1.97377	0.262998		#DIV/0!	1		-1.52249	0.691901
YEL001C	IRC22	-0.0564029	0.819753		0.380777	0.00335779		0.436911	0.0518894
YEL002C	WBP1	0.0123669	0.917064		0.498151	5.58715e-05		0.485755	0.0134496
YEL003W	GIM4	-0.393643	0.286738		0.0982971	0.753264		0.491531	0.395306
YEL004W	YEA4	-0.0506856	0.819541		0.54532	1.28388e-06		0.594432	0.000723678
YEL005C	VAB2	0.376509	0.0875218		0.244566	0.235308		-0.132373	0.771804
YEL006W	YEA6	-0.14783	0.529747		0.637482	0.000116653		0.785595	0.0014282
YEL007W	MIT1	0.238844	0.417283		0.368794	0.151121		0.129818	0.830026
YEL008C-A		#DIV/0!	1		0.77147	0.174415		0.462578	0.905836
YEL008W		0.0431844	0.935812		0.854382	0.028058		0.787749	0.262802
YEL009C	GCN4	0.247983	0.2294		0.560136	0.00198297		0.312143	0.357969
YEL009C-A		0.122099	0.889226		1.02913	0.0403491		0.86688	0.539721
YEL010W		0.798512	0.389542		-1.53985	0.307833		-2.39191	0.243484
YEL011W	GLC3	1.47777	0.00891786		3.55435	7.14854e-12		2.07652	0.0157762
YEL012W	UBC8	0.593874	0.0459972		1.30464	1.37795e-06		0.711778	0.142084
YEL013W	VAC8	0.30885	0.130807		0.235467	0.207099		-0.0735078	0.868973
YEL014C		-0.260509	0.543086		0.465061	0.542586		0.672421	0.515332
YEL015W	EDC3	-0.461918	0.000983884		-0.525732	0.000112355		-0.0641763	0.824424
YEL016C	NPP2	-0.22032	0.157159		-0.608558	5.7617e-06		-0.388397	0.115973
YEL017C-A	PMP2	-0.0354899	0.973659		0.650021	0.0261676		0.685286	0.235428
YEL017W	GTT3	0.0173122	0.946448		0.0272156	0.862824		0.00991035	0.984176
YEL018C-A		#DIV/0!	1		-0.636555	0.580945		-0.947045	0.857905
YEL018W	EAF5	-0.199918	0.426944		-0.518436	0.00667418		-0.320626	0.401993
YEL019C	MMS21	-0.429597	0.126139		-0.00546188	0.964359		0.420736	0.386162
YEL020C	PXP1	0.469118	0.00071561		0.561665	1.14181e-05		0.0922041	0.766429
YEL020C-B		-1.18531	0.194004		-0.233495	0.708452		0.973605	0.491107
YEL020W-A	TIM9	-0.213289	0.638507		-0.0939394	0.86898		0.119428	0.89081
YEL021W	URA3	-0.859179	0.0355402		-0.352374	0.440432		0.506781	0.496876
YEL022W	GEA2	-0.165847	0.461753		-0.849741	8.67454e-07		-0.683898	0.00949475
YEL023C		0.466789	0.0176505		-0.179784	0.467887		-0.646421	0.0349302
YEL024W	RIP1	0.255184	0.373629		0.191554	0.458319		-0.0635845	0.936991
YEL025C		0.10923	0.587356		-0.557353	0.0021308		-0.666628	0.0133917
YEL026W	SNU13	-0.0919346	0.833098		0.0927012	0.723935		0.184592	0.802866
YEL027W	VMA3	0.0108431	0.934113		0.80145	4.8073e-09		0.790604	0.000438706
YEL028W		-0.0798182	0.842624		0.310135	0.174384		0.391772	0.401748
YEL029C	BUD16	-0.520473	0.0358232		-0.00958983	0.971453		0.51078	0.183941
YEL030C-A		0.097469	0.94974		1.306	0.00683865		1.23769	0.252399
YEL030W	ECM10	0.0487565	0.843223		-0.245	0.317043		-0.292279	0.442989
YEL031W	SPF1	-0.04351	0.90005		0.230313	0.122469		0.273759	0.309065
YEL032W	MCM3	0.0704543	0.755214		-0.322068	0.137445		-0.392796	0.245222
YEL033W	MTC7	-0.524539	0.00653521		-0.538636	0.00477446		-0.0140695	0.984988
YEL034C-A		0.229279	0.756425		0.728735	0.183428		0.498408	0.813478
YEL034W	HYP2	#DIV/0!	1		-0.532225	0.00339569		-0.84208	0.788866
YEL035C	UTR5	0.860728	0.0335095		3.04776	2.57458e-13		2.18549	0.000304187
YEL036C	ANP1	-0.0042375	1		-0.308366	0.178017		-0.30454	0.434756
YEL037C	RAD23	-0.554262	2.80212e-05		-0.609276	2.74855e-06		-0.0547178	0.868973
YEL038W	UTR4	1.37425	3.27784e-22		1.73434	4.15784e-36		0.359866	0.156003
YEL039C	CYC7	3.65168	7.30054e-38		3.8755	6.11164e-43		0.224645	0.766598
YEL040W	UTR2	0.111721	0.715179		0.528986	0.0353605		0.417253	0.438329
YEL041W	YEF1	1.75238	1.78989e-17		1.30713	2.39978e-10		-0.443567	0.279546
YEL042W	GDA1	-0.275437	0.103274		0.0194478	0.823223		0.29481	0.242597
YEL043W	GTA1	0.153903	0.16579		-0.286273	0.0133325		-0.438859	0.0047163
YEL044W	IES6	0.186662	0.512122		-0.366936	0.183449		-0.554033	0.163641
YEL045C		0.614723	0.333014		1.77109	0.0117647		1.19516	0.398782
YEL046C	GLY1	-0.332677	0.13088		0.532551	0.00379409		0.865172	0.00455061
YEL047C	FRD1	1.28944	2.47843e-21		2.12751	5.6184e-58		0.837867	7.14583e-05
YEL048C	TCA17	-0.544416	0.10624		-0.00782522	0.973056		0.535942	0.307624
YEL049W	PAU2	2.12448	2.85781e-08		1.90018	5.68229e-07		-0.226621	0.895104
YEL050C	RML2	-0.248906	0.363899		-0.40813	0.0956124		-0.159085	0.739431
YEL050W-A		-0.314783	0.365653		-1.76567	0.0768338		-1.37539	0.279496
YEL051W	VMA8	-0.277444	0.0765044		-0.486192	0.000702748		-0.208884	0.442921
YEL052W	AFG1	0.492022	0.0167018		0.953326	4.46375e-07		0.461339	0.166051
YEL053C	MAK10	-0.0993095	0.62662		-0.124318	0.530851		-0.0256532	0.947434
YEL053W-A		-0.762339	0.279014		-0.00487113	0.972556		0.741826	0.461541
YEL054C	RPL12A	-0.329557	0.0228269		-0.0376311	0.933993		0.291886	0.215966
YEL055C	POL5	-0.550614	0.00302767		-0.987014	1.42468e-08		-0.436445	0.159353
YEL056W	HAT2	0.660342	1.36692e-05		0.469779	0.00125523		-0.190181	0.531857
YEL057C	SDD1	3.90657	2.93552e-43		4.21998	2.77546e-49		0.313968	0.644125
YEL058W	PCM1	0.417592	0.00712841		0.598418	3.40282e-05		0.180745	0.563388
YEL059C-A	SOM1	0.538693	0.000347504		0.435941	0.00101508		-0.104497	0.748178
YEL059W	HHY1	1.32421	4.13655e-06		3.51391	4.57934e-37		2.17946	1.14355e-06
YEL060C	PRB1	1.41058	7.94569e-12		2.02431	4.76224e-24		0.613732	0.107221
YEL061C	CIN8	-0.488411	0.0372702		-0.98078	5.09444e-06		-0.49298	0.217039
YEL062W	NPR2	0.102566	0.482278		-0.380202	0.00785915		-0.480247	0.0309114
YEL063C	CAN1	-0.387324	0.0240943		0.086719	0.546741		0.473908	0.0537336
YEL064C	AVT2	0.104895	0.603873		0.649742	5.41206e-05		0.546583	0.0710664
YEL065W	SIT1	4.50925	2.0344e-40		5.53836	1.30691e-61		1.02942	0.179605
YEL066W	HPA3	1.18074	6.47455e-11		1.88883	8.71301e-28		0.708048	0.0188387
YEL067C		3.94815	9.21261e-64		5.26671	4.40312e-124		1.31348	0.000175281
YEL068C		1.92456	9.86605e-44		1.89982	3.11029e-49		-0.0258354	0.948888
YEL069C	HXT13	9.38085	2.71189e-283		12.8441	0		3.45212	1.8771e-13
YEL070W	DSF1	8.45565	1.59084e-213		10.253	4.95285e-297		1.79945	5.95634e-05
YEL071W	DLD3	-1.4065	1.03102e-10		-1.14596	1.84653e-07		0.260429	0.608229
YEL072W	RMD6	-0.485712	0.0767226		-0.814809	0.000832109		-0.330779	0.512009
YEL073C		0.537555	0.25392		1.65744	4.74093e-05		1.12072	0.208567
YEL074W		-0.043793	0.976882		0.850607	0.0337136		0.890472	0.290614
YEL075C		#DIV/0!	1		-0.609898	0.579492		-0.927111	0.813844
YEL077C		0.29896	0.221988		-0.264246	0.297171		-0.561157	0.115393
YER001W	MNN1	0.0341265	0.879664		0.886299	9.22623e-07		0.852088	0.00824489
YER002W	NOP16	-0.839372	9.82301e-06		-0.802686	1.93968e-05		0.0364094	0.948888
YER003C	PMI40	0.468805	0.0216874		0.270249	0.161881		-0.198592	0.692222
YER004W	FMP52	0.405553	0.00693711		0.805372	5.67548e-09		0.399734	0.111849
YER005W	YND1	0.302637	0.017185		-0.00464004	0.916828		-0.307922	0.126
YER006C-A		-0.287395	0.635748		0.522331	0.418403		0.830562	0.513773
YER006W	NUG1	-0.804497	0.000369821		-0.792578	0.000370962		0.0117477	0.983183
YER007C-A	TMA20	-0.445045	5.89573e-05		-0.310731	0.00707738		0.133899	0.542496
YER007W	PAC2	-0.243803	0.336839		-0.163708	0.562555		0.0821057	0.884248
YER008C	SEC3	-0.137523	0.257409		-0.542628	4.58771e-08		-0.405029	0.00776455
YER009W	NTF2	-0.0899737	0.676653		0.451425	0.00100729		0.541283	0.0220466
YER010C		0.239899	0.154966		0.28087	0.0630886		0.0412246	0.915923
YER011W	TIR1	10.3546	0		12.1713	0		1.81385	0.000871996
YER012W	PRE1	-0.100701	0.654973		0.0769842	0.58695		0.17788	0.56346
YER013W	PRP22	-0.321424	0.0219639		-0.711524	2.47415e-08		-0.389498	0.0548257
YER014C-A	BUD25	0.80995	0.000173343		0.338707	0.106652		-0.470858	0.270353
YER014W	HEM14	0.727118	6.98403e-08		0.51963	5.40887e-05		-0.207411	0.43372
YER015W	FAA2	0.555899	0.000717422		-0.00129644	0.9239		-0.556904	0.0556468
YER016W	BIM1	-0.565446	0.000188719		-0.524871	0.000506213		0.0401687	0.915255
YER017C	AFG3	-0.503487	8.76679e-08		-0.924146	3.43053e-25		-0.420329	0.00144227
YER018C	SPC25	0.329441	0.257078		0.825488	0.000975147		0.495813	0.273327
YER019C-A	SBH2	0.256582	0.0987605		0.428573	0.00193231		0.171753	0.683361
YER019W	ISC1	0.148076	0.582038		0.291638	0.198539		0.14329	0.76948
YER020W	GPA2	0.213485	0.458747		0.59532	0.0147263		0.381875	0.447677
YER021W	RPN3	-0.105895	0.622201		-0.207543	0.2564		-0.10145	0.749377
YER022W	SRB4	-0.336076	0.0079707		-0.678221	6.4813e-09		-0.342634	0.0630123
YER023C-A		#DIV/0!	1		-0.25527	0.773974		-0.565794	0.890215
YER023W	PRO3	-0.234474	0.288581		-0.226002	0.308386		0.00839886	0.984069
YER024W	YAT2	-0.130594	0.472894		-0.0402562	0.926925		0.0914713	0.784471
YER025W	GCD11	-0.581974	9.86017e-05		-0.565137	0.000146091		0.0167768	0.967113
YER026C	CHO1	-0.525141	0.00531838		-0.214105	0.324815		0.311087	0.523792
YER027C	GAL83	0.182882	0.345517		-0.167267	0.466674		-0.349893	0.253776
YER028C	MIG3	2.09507	1.69418e-17		1.4458	3.28482e-09		-0.649596	0.140287
YER029C	SMB1	-0.211013	0.261148		-0.112123	0.619776		0.0986226	0.767711
YER030W	CHZ1	0.235308	0.438678		0.452817	0.0821311		0.217591	0.694617
YER031C	YPT31	-0.16495	0.338322		-0.412683	0.00441485		-0.247849	0.304127
YER032W	FIR1	-0.255663	0.304398		-0.977899	1.7047e-06		-0.722101	0.022738
YER033C	ZRG8	0.930264	5.94241e-11		1.09601	2.35394e-15		0.165745	0.626796
YER034W		0.0102646	0.946525		-0.161096	0.459531		-0.173176	0.667104
YER035W	EDC2	1.12033	1.0344e-08		0.709962	0.000205912		-0.40983	0.230601
YER036C	ARB1	-0.535766	0.0311126		-0.3194	0.228181		0.216327	0.655089
YER037W	PHM8	0.261158	0.586042		0.604314	0.128754		0.343121	0.679553
YER038C	KRE29	0.256802	0.428731		0.442239	0.115728		0.185467	0.76285
YER038W-A	FMP49	-1.01415	0.327601		-0.500291	0.438529		0.472939	0.79931
YER039C	HVG1	-0.14072	0.621226		1.16105	6.60434e-11		1.31009	1.18329e-05
YER039C-A		-0.756611	0.0635577		1.35284	1.08272e-05		2.12304	3.57828e-05
YER040W	GLN3	-0.119683	0.532707		-0.266649	0.0918546		-0.145966	0.682548
YER041W	YEN1	-0.205716	0.309525		-0.229888	0.237143		-0.0236625	0.957495
YER042W	MXR1	-0.565707	0.0341231		-0.659861	0.00974354		-0.0939374	0.899369
YER043C	SAH1	-0.787091	0.000717422		-0.390268	0.118461		0.39682	0.357377
YER044C	ERG28	0.88406	1.63919e-06		2.12947	1.74362e-34		1.24546	0.000446301
YER044C-A	MEI4	0.405651	0.155783		0.46466	0.0592096		0.0594053	0.930349
YER045C	ACA1	1.01119	1.18619e-09		1.19569	1.70563e-13		0.184582	0.593338
YER046W	SPO73	1.68072	4.69663e-21		2.35912	1.84293e-42		0.679555	0.0689295
YER046W-A		1.7822	2.32194e-05		2.86545	1.38225e-11		1.11675	0.192064
YER047C	SAP1	0.226943	0.245989		-0.509074	0.00686308		-0.73468	0.011723
YER048C	CAJ1	0.14841	0.400852		0.195892	0.201168		0.0476087	0.898308
YER048W-A	ISD11	0.344901	0.235548		0.761196	0.00262228		0.41634	0.366061
YER049W	TPA1	-1.29131	3.15538e-08		-1.03067	1.12813e-05		0.260432	0.583367
YER050C	RSM18	-0.223052	0.472894		-0.151944	0.653758		0.0712663	0.902588
YER051W	JHD1	-0.217421	0.227637		-0.529316	0.000587695		-0.311566	0.247018
YER052C	HOM3	-0.700545	1.13167e-06		0.332377	0.0134961		1.03262	3.88618e-08
YER053C	PIC2	1.04918	3.89005e-05		0.659769	0.0080828		-0.389396	0.540123
YER053C-A		1.63703	8.73516e-05		1.65039	3.7251e-05		0.0133292	0.992109
YER054C	GIP2	2.67237	2.83697e-34		3.15128	6.21014e-47		0.478711	0.235428
YER055C	HIS1	-0.877877	3.8639e-09		-0.88819	2.21685e-09		-0.0106172	0.978158
YER056C	FCY2	-0.911084	0.000166025		0.169781	0.47503		1.08081	0.00223288
YER056C-A	RPL34A	-0.231809	0.15146		-0.389237	0.00830877		-0.157558	0.570219
YER057C	HMF1	0.476626	0.0122601		1.25017	5.86485e-13		0.773459	0.011723
YER058W	PET117	0.0572949	0.88439		-0.0598845	0.927799		-0.117113	0.88454
YER059W	PCL6	-0.198481	0.277404		-1.05111	2.09524e-12		-0.851778	0.000186562
YER060W	FCY21	0.274826	0.109865		0.477526	0.001938		0.202093	0.513274
YER060W-A	FCY22	0.142884	0.62873		1.24199	1.01433e-07		1.09926	0.00293435
YER061C	CEM1	-0.0442528	0.939335		0.000576758	0.946288		0.0448391	0.951959
YER062C	GPP2	0.979947	0.0265779		1.38281	0.000737218		0.402832	0.691684
YER063W	THO1	0.00727551	0.965762		-0.184771	0.441739		-0.1921	0.607875
YER064C	VHR2	-0.485748	0.0895096		-0.598358	0.0267786		-0.112759	0.850792
YER065C	ICL1	0.374237	0.0799349		0.226019	0.250404		-0.14708	0.749061
YER066C-A		1.37882	0.000987065		3.65583	4.26621e-12		2.27733	0.00288615
YER066W	RRT13	1.12943	2.98858e-06		1.33692	1.3274e-08		0.207584	0.713752
YER067C-A		2.14202	5.81305e-07		2.92426	5.10002e-08		0.806233	0.447874
YER067W	RGI1	#DIV/0!	1		4.2811	1.28327e-83		3.97049	0.0824386
YER068C-A		1.58517	0.083407		2.35881	0.000381948		0.744534	0.680713
YER068W	MOT2	-0.236998	0.0654964		-0.20693	0.113594		0.0304498	0.916924
YER069W	ARG56	-0.163579	0.61205		-0.690256	0.00483162		-0.52665	0.213503
YER070W	RNR1	0.32251	0.373444		0.623687	0.0479601		0.301094	0.645011
YER071C	TDA2	-0.0211843	1		0.0619995	0.798174		0.0828988	0.897369
YER072W	VTC1	-0.412003	0.0478661		0.331688	0.0688019		0.743559	0.0115094
YER073W	ALD5	-2.59053	3.32052e-15		-1.39315	4.23888e-05		1.19741	0.0356983
YER074W	RPS24A	-0.526034	6.57326e-05		-0.151845	0.359384		0.374155	0.0884744
YER074W-A	YOS1	-0.0862565	0.82679		0.51843	0.0252569		0.604666	0.116061
YER075C	PTP3	0.483675	0.00236175		0.0759776	0.586424		-0.407615	0.141151
YER076C		-0.14977	0.445513		0.235066	0.0842092		0.384433	0.143406
YER076W-A		0.484266	0.148356		1.3135	7.3209e-07		0.836648	0.105937
YER077C	MRX1	-0.0352829	0.933761		-0.487032	0.0043066		-0.451288	0.103249
YER078C	ICP55	-0.0222453	0.963123		0.0424674	0.634897		0.0654394	0.818393
YER078W-A		0.0397321	0.976051		-0.969927	0.21424		-1.02705	0.429952
YER079C-A		-1.00663	0.623853		-0.18216	0.906096		0.836863	0.814826
YER079W		-0.15978	0.713855		0.0106286	0.937871		0.170843	0.828835
YER080W	AIM9	0.0364274	0.852525		-0.311147	0.1097		-0.347251	0.272464
YER081W	SER3	0.113047	0.826514		-0.225458	0.661172		-0.338609	0.73506
YER082C	UTP7	-0.702756	0.000419813		-0.555631	0.00558846		0.146809	0.753917
YER083C	GET2	-0.520514	0.000242925		-0.0520381	0.869227		0.468358	0.0208932
YER084W		1.61477	0.00156795		2.30193	7.54944e-12		0.693769	0.383447
YER086W	ILV1	-0.173306	0.421449		0.385772	0.0170556		0.558993	0.0323279
YER087C-A		0.990942	0.00105757		0.522706	0.093304		-0.465329	0.439166
YER087C-B	SBH1	0.525003	1.52207e-05		0.801059	9.74759e-13		0.275948	0.230268
YER087W	AIM10	-0.437224	0.065305		-0.885124	3.52383e-05		-0.447358	0.213762
YER088C	DOT6	-0.046217	0.918549		0.363764	0.0656351		0.409975	0.272464
YER088C-A		0.411854	0.12327		0.380722	0.110887		-0.0325258	0.962085
YER088W-B		#DIV/0!	1		0.714034	0.622338		0.403815	NA
YER089C	PTC2	-0.255741	0.173657		-0.127758	0.573018		0.127823	0.711902
YER090C-A		#DIV/0!	1		-0.503985	0.387818		-0.81439	0.820114
YER090W	TRP2	-0.439097	0.000740295		-0.451555	0.000469569		-0.0124626	0.967113
YER091C	MET6	-0.596769	0.175227		-0.872076	0.0307294		-0.275302	0.784471
YER092W	IES5	-0.583826	0.0442512		0.0855226	0.738343		0.669561	0.125146
YER093C	TSC11	-0.141716	0.152274		-0.823955	3.68361e-23		-0.681918	8.7082e-10
YER093C-A	AIM11	-0.350074	0.179503		-0.0687536	0.87193		0.283022	0.516581
YER094C	PUP3	-0.335263	0.260746		-0.180107	0.593562		0.155111	0.774709
YER095W	RAD51	1.1278	4.918e-05		2.02865	9.26252e-15		0.900866	0.0436429
YER096W	SHC1	4.74789	8.63328e-105		6.05115	5.86422e-172		1.30373	0.000445098
YER097W		0.72561	0.279684		0.873513	0.0564746		0.194678	0.880908
YER098W	UBP9	1.39467	2.55666e-15		1.25575	1.18563e-12		-0.139068	0.762131
YER099C	PRS2	-0.35008	0.00670953		-0.126276	0.441316		0.22363	0.348898
YER100W	UBC6	-0.371239	0.0101305		-0.240905	0.116501		0.130275	0.615653
YER101C	AST2	0.495283	0.0244543		0.32236	0.121567		-0.173221	0.705293
YER102W	RPS8B	-0.54979	0.0197321		-0.31027	0.218715		0.23942	0.585147
YER103W	SSA4	1.13931	0.00910851		1.68062	3.88179e-05		0.541373	0.639525
YER104W	RTT105	0.451425	0.0485416		0.21897	0.305583		-0.232193	0.6092
YER105C	NUP157	-0.692577	6.21988e-08		-0.896446	8.51707e-13		-0.20382	0.331789
YER106W	MAM1	-0.00891554	1		-0.514786	0.35418		-0.496489	0.636056
YER107C	GLE2	-0.712361	5.08814e-07		-0.748119	6.97999e-08		-0.0363866	0.913796
YER107W-A		-0.93691	0.0718907		-0.428759	0.285635		0.500277	0.545448
YER110C	KAP123	-0.723332	0.00449054		-0.0933827	0.816694		0.629905	0.128824
YER111C	SWI4	0.620952	0.00308789		-0.210796	0.423651		-0.83112	0.00720571
YER112W	LSM4	-0.190939	0.439238		-0.270635	0.229866		-0.0794305	0.86235
YER113C	TMN3	-0.23932	0.193964		-0.692645	8.60165e-06		-0.454247	0.0550305
YER114C	BOI2	-0.208245	0.161727		-0.923433	4.61817e-14		-0.715078	4.24903e-05
YER115C	SPR6	-0.0112823	1		-0.255569	0.0675839		-0.2466	0.265669
YER116C	SLX8	0.10464	0.521749		-0.12873	0.529871		-0.231753	0.389829
YER117W	RPL23B	-0.57841	0.190646		0.184761	0.654867		0.76317	0.241534
YER118C	SHO1	-0.0643547	0.797379		-0.0114418	0.960955		0.0528889	0.877607
YER119C	AVT6	0.398063	0.268942		1.0324	0.00093585		0.634393	0.3096
YER119C-A		3.78879	7.44945e-33		5.93896	1.8209e-80		2.13304	5.4687e-05
YER120W	SCS2	-0.361152	0.012741		-0.450779	0.00127488		-0.0896905	0.768147
YER121W		2.39572	2.19943e-14		4.34465	1.94675e-43		1.95033	0.000759987
YER122C	GLO3	-0.199555	0.126452		-0.346291	0.00353691		-0.14699	0.461674
YER123W	YCK3	-0.464762	0.00313223		-0.626345	2.73751e-05		-0.161176	0.570219
YER124C	DSE1	-0.768225	2.2137e-05		-1.53837	2.62228e-19		-0.769916	0.00866068
YER125W	RSP5	-0.112398	0.584727		-0.292521	0.076864		-0.180353	0.53026
YER126C	NSA2	-0.811917	0.00835279		-0.325679	0.343421		0.486066	0.36271
YER127W	LCP5	-1.26989	3.49024e-07		-0.558245	0.0340486		0.71021	0.0638665
YER128W	VFA1	0.000156339	0.990431		0.25965	0.118816		0.260885	0.444714
YER129W	SAK1	0.0894437	0.67626		-0.687704	0.000263801		-0.777322	0.0105279
YER130C	COM2	-1.06072	0.00145143		-0.740085	0.0284265		0.320308	0.663538
YER131W	RPS26B	-0.421177	0.00577129		-0.375382	0.0147415		0.0457275	0.89081
YER132C	PMD1	-0.376713	0.0347829		-0.675378	3.18279e-05		-0.298872	0.325417
YER133W	GLC7	-0.142017	0.655143		-0.214413	0.458307		-0.0724031	0.895104
YER133W-A		0.0192273	0.956939		-0.33264	0.316511		-0.352415	0.57602
YER134C		0.126593	0.63492		-0.0720713	0.857015		-0.196876	0.657339
YER135C		0.64869	0.355291		1.78469	0.0176975		1.18621	0.348898
YER136W	GDI1	0.190486	0.239765		0.13403	0.348122		-0.0561666	0.888747
YER137C		-0.636302	0.00902093		-0.425432	0.0553989		0.206923	0.675467
YER138W-A		1.09106	0.036609		0.813613	0.0915281		-0.280181	0.807418
YER139C	RTR1	-0.162876	0.647093		0.181951	0.486439		0.346092	0.515999
YER140W	EMP65	-0.716144	1.99224e-07		-0.560789	2.44595e-05		0.153605	0.6092
YER141W	COX15	-0.134632	0.594238		0.0225591	0.848672		0.157237	0.703187
YER142C	MAG1	0.0935912	0.794363		0.94107	0.000621963		0.848509	0.0725583
YER143W	DDI1	0.119178	0.58134		0.285375	0.113049		0.166262	0.68604
YER144C	UBP5	0.487425	0.00232589		0.202643	0.183522		-0.284592	0.294642
YER145C	FTR1	1.30478	5.61364e-09		1.83201	2.05683e-17		0.527193	0.244679
YER145C-A		1.89214	0.00489836		3.17544	8.34004e-09		1.34379	0.226186
YER146W	LSM5	-0.363136	0.407599		0.118756	0.745692		0.481479	0.515732
YER147C	SCC4	0.275133	0.290279		-0.971132	3.55043e-05		-1.24706	0.000178779
YER147C-A		-0.1897	0.513376		-0.68735	0.000545845		-0.51216	0.127122
YER148W	SPT15	-0.513221	1.58585e-05		-0.872474	3.96273e-15		-0.360184	0.0460586
YER148W-A		-0.642513	0.165118		-0.941896	0.038018		-0.293459	0.785492
YER149C	PEA2	-0.506819	0.000683853		-0.181232	0.262246		0.324202	0.156338
YER150W	SPI1	2.86538	1.84272e-08		4.87043	1.90341e-23		2.00487	0.00701376
YER151C	UBP3	-0.511209	2.44583e-06		-0.92496	1.62529e-19		-0.413376	0.0115144
YER152C		-0.42277	0.106149		-0.105069	0.775374		0.317625	0.479556
YER153C	PET122	-0.0209292	0.985002		-0.39367	0.0796338		-0.370166	0.348898
YER154W	OXA1	0.113225	0.682141		-0.365071	0.164726		-0.478267	0.212207
YER155C	BEM2	0.162167	0.254088		0.00621147	0.868284		-0.156025	0.553785
YER156C	MYG1	-0.757881	0.000102555		-1.09164	5.54174e-09		-0.333942	0.477243
YER157W	COG3	-0.203123	0.147079		-0.42079	0.000731352		-0.217463	0.267817
YER158C		1.07926	9.34682e-05		1.88036	5.80263e-13		0.80094	0.0916107
YER158W-A		-0.0119577	1		0.394317	0.233872		0.411758	0.572797
YER159C	BUR6	-0.249581	0.205682		-0.558847	0.000982943		-0.309079	0.267091
YER160C		-2.52477	0.0998387		0.0834672	0.70556		2.66672	0.14552
YER161C	SPT2	-0.3993	0.000156768		-0.636372	8.7468e-11		-0.236161	0.191574
YER162C	RAD4	-0.467837	0.0165264		-0.222653	0.312968		0.246366	0.4861
YER163C	GCG1	0.408085	0.0642348		0.369366	0.0698301		-0.0385728	0.94781
YER164W	CHD1	-0.211522	0.179686		-0.88835	1.17872e-11		-0.676814	0.000344029
YER165C-A		-0.166898	0.84586		-0.340346	0.633797		-0.283245	0.845451
YER165W	PAB1	-0.041989	0.89852		-0.249512	0.154586		-0.207544	0.482552
YER166W	DNF1	0.109977	0.365263		-0.223476	0.0881259		-0.33322	0.0647826
YER167W	BCK2	0.0478548	0.772667		-0.0774578	0.766812		-0.125079	0.725932
YER168C	CCA1	-0.448183	0.00334834		-0.660303	4.64898e-06		-0.21222	0.522508
YER169W	RPH1	0.053672	0.704782		-0.64418	5.39125e-07		-0.698047	0.000267399
YER170W	ADK2	-0.486099	0.116691		-0.499238	0.0915075		-0.012977	0.983589
YER171W	RAD3	-0.448757	0.0287159		-0.651309	0.000699579		-0.203036	0.59592
YER172C	BRR2	-0.296327	0.0786646		-0.722097	1.36954e-06		-0.425994	0.100454
YER173W	RAD24	0.321319	0.0430125		-0.425137	0.00549874		-0.744489	0.000949863
YER174C	GRX4	-1.36598	3.50014e-13		-1.0973	7.65924e-09		0.268086	0.505916
YER175C	TMT1	0.352298	0.213449		0.624861	0.0125734		0.273077	0.599495
YER175W-A		0.17747	0.715167		0.966573	0.028603		0.798483	0.34176
YER176W	ECM32	-0.273856	0.0369583		-0.659468	2.29549e-08		-0.385877	0.0298214
YER177W	BMH1	0.267626	0.0576001		0.289408	0.024149		0.0217613	0.957506
YER178W	PDA1	0.0686594	0.702602		0.661278	9.82234e-06		0.592601	0.023189
YER179W	DMC1	0.647317	0.0352931		0.282194	0.375181		-0.358581	0.551368
YER180C	ISC10	-0.353707	0.0621964		-0.693802	5.44208e-05		-0.339255	0.30067
YER180C-A	SLO1	-0.715029	0.0397644		-0.615226	0.027196		0.0923858	0.905836
YER181C		0.676265	0.415374		-1.22138	0.218084		-1.9143	0.211229
YER182W	FMP10	0.0192092	0.946981		-0.263422	0.358446		-0.282398	0.565764
YER183C	FAU1	-0.320516	0.00408627		-0.459663	1.23531e-05		-0.139376	0.526194
YER184C	TOG1	0.129731	0.711051		0.0457769	0.857512		-0.0838489	0.906748
YER185W	PUG1	-0.851384	0.0703528		0.774077	0.0725363		1.62507	0.0126718
YER186C		-0.0767193	0.812997		0.132524	0.483209		0.209901	0.581028
YER187W		0.402136	0.267791		1.89721	4.30485e-10		1.49278	0.00290041
YER188C-A		0.899845	0.0035156		0.975836	0.000154113		0.0661246	0.940495
YER188W		3.70327	1.07053e-33		5.20647	1.25345e-66		1.50215	0.00272257
YER189W		#DIV/0!	0.586179		-0.383868	0.549881		-1.6281	0.572463
YFL001W	DEG1	-0.743502	2.05472e-08		-0.446548	0.00104302		0.295794	0.20012
YFL002C	SPB4	-0.604971	0.000351945		-0.749184	4.39089e-06		-0.144866	0.693867
YFL003C	MSH4	0.187607	0.565342		-0.436107	0.154224		-0.620862	0.231065
YFL004W	VTC2	-0.0810066	0.696548		0.271125	0.0357243		0.352076	0.129013
YFL005W	SEC4	-0.212434	0.6599		0.192533	0.609716		0.40496	0.553785
YFL007W	BLM10	0.0894873	0.568922		-0.173944	0.324815		-0.263331	0.306731
YFL008W	SMC1	-0.351019	0.0095036		-0.68413	6.21751e-08		-0.331988	0.119104
YFL009W	CDC4	-0.170771	0.359146		-0.211741	0.230014		-0.0415438	0.910114
YFL010C	WWM1	0.0237351	0.899408		0.0539296	0.706876		0.0303218	0.943474
YFL010W-A	AUA1	0.14439	0.687838		1.38817	8.66521e-05		1.23511	0.0359406
YFL011W	HXT10	4.6773	7.02856e-29		8.86894	4.02601e-95		4.19413	3.89164e-10
YFL012W		1.15016	0.00152512		-0.2893	0.57835		-1.44433	0.0255328
YFL012W-A		1.02267	0.646756		-0.072615	0.964359		-0.990522	0.740856
YFL013C	IES1	-0.49874	0.00100729		-0.490448	0.000754759		0.00826109	0.982032
YFL013W-A		1.91745	2.34644e-07		0.588938	0.15238		-1.32446	0.0670911
YFL014W	HSP12	4.49591	7.7419e-14		3.77427	3.00208e-10		-0.72164	0.649794
YFL015C		-0.0908634	0.942527		4.16802	2.01552e-07		4.3059	0.000128878
YFL015W-A		#DIV/0!	NA		-2.03771	0.288744		-4.28289	0.207612
YFL016C	MDJ1	0.674615	0.00766253		-0.154942	0.654544		-0.829096	0.0297886
YFL017C	GNA1	0.205098	0.441199		0.195501	0.398362		-0.00932919	0.986837
YFL017W-A	SMX2	0.192099	0.412778		-0.00908707	0.962776		-0.200259	0.708693
YFL018C	LPD1	0.175316	0.41183		-0.0506256	0.914212		-0.225875	0.580519
YFL019C		3.44473	1.35034e-67		3.60863	6.43692e-35		0.180386	0.783141
YFL020C	PAU5	8.6709	1.19554e-29		10.136	1.91435e-40		1.46418	NA
YFL021C-A		3.50156	1.1963e-18		6.25912	1.97628e-95		2.7428	3.04131e-07
YFL021W	GAT1	-0.766436	0.000876317		-1.92115	1.79257e-19		-1.15491	0.00129302
YFL022C	FRS2	-0.556925	0.000180984		-0.406539	0.00797453		0.150352	0.585525
YFL023W	BUD27	-0.692569	0.00318786		-0.874435	8.83794e-05		-0.182775	0.720039
YFL024C	EPL1	0.0391056	0.815532		-0.365902	0.024358		-0.405433	0.0983848
YFL025C	BST1	0.402618	0.00515215		0.261789	0.0511667		-0.140917	0.625599
YFL026W	STE2	-1.00519	1.00943e-06		0.307086	0.126324		1.3122	1.86413e-05
YFL027C	GYP8	-0.11439	0.698181		0.275234	0.162512		0.389655	0.306235
YFL028C	CAF16	-0.168586	0.621728		-0.222641	0.4814		-0.0540681	0.933391
YFL029C	CAK1	0.0555458	0.701053		-0.339909	0.016425		-0.393018	0.0559489
YFL030W	AGX1	1.06093	6.67366e-07		1.30122	1.64005e-10		0.240969	0.620973
YFL031C-A		#DIV/0!	1		0.807513	0.354069		0.49779	0.973219
YFL031W	HAC1	1.01862	0.00012272		1.19324	2.5749e-06		0.174613	0.761072
YFL032W		0.67328	0.390574		1.16662	0.371128		0.599517	0.830026
YFL033C	RIM15	0.0711066	0.548145		-0.022795	1		-0.0933078	0.670441
YFL034C-A	RPL22B	-0.457213	0.0960095		0.203614	0.405449		0.660536	0.144463
YFL034C-B	MOB2	-0.242307	0.153382		-0.353662	0.0204887		-0.112518	0.713769
YFL034W	MIL1	-0.238469	0.105279		-0.667441	2.37586e-07		-0.429319	0.0554594
YFL036W	RPO41	0.302441	0.000987581		-0.160314	0.157885		-0.462308	0.00241056
YFL037W	TUB2	-0.160531	0.422026		-0.0621852	0.843739		0.0983207	0.78396
YFL038C	YPT1	-0.0427082	0.875157		-0.0950988	0.640241		-0.0525892	0.859619
YFL039C	ACT1	0.346565	0.0426815		0.840449	6.13717e-08		0.49388	0.0666375
YFL040W		0.266747	0.519457		0.135215	0.781316		-0.13849	0.89337
YFL041W	FET5	-0.263983	0.0344293		0.0556751	0.542318		0.319398	0.169472
YFL041W-A		0.617852	0.0736817		-0.161689	0.73118		-0.780365	0.199617
YFL042C	LAM5	0.431896	0.0421773		0.0905855	0.642256		-0.340798	0.399064
YFL044C	OTU1	-0.10711	0.7124		0.529206	0.00527282		0.636538	0.0424424
YFL045C	SEC53	0.168047	0.248243		0.605473	1.91209e-06		0.437397	0.0896046
YFL046W	FMP32	-0.451119	0.00800648		-0.659797	3.1883e-05		-0.208987	0.554778
YFL047W	RGD2	-0.24525	0.244635		-0.36555	0.0575987		-0.120546	0.763803
YFL048C	EMP47	-0.33268	0.175168		-0.0485346	0.926993		0.284296	0.466716
YFL049W	SWP82	0.0540701	0.669886		-0.424386	0.000469336		-0.477614	0.00779396
YFL050C	ALR2	0.750148	1.38506e-06		0.304887	0.0436232		-0.443958	0.0773852
YFL051C		4.39314	6.32151e-100		7.33788	7.79618e-221		2.93791	9.42e-18
YFL052W	ZNF1	2.9907	5.65601e-41		3.00015	2.88434e-38		0.0127112	0.983183
YFL053W	DAK2	8.65995	1.62655e-68		11.5906	3.13127e-120		2.92881	5.07059e-06
YFL054C	AQY3	4.69615	1.23682e-65		5.30858	2.02584e-84		0.612223	0.242221
YFL055W	AGP3	1.2254	3.66288e-10		-1.15272	1.86576e-08		-2.37739	7.29141e-20
YFL058W	THI5	2.60303	4.01896e-14		3.52291	2.68856e-40		0.906221	0.107336
YFL059W	SNZ3	2.08331	7.25073e-16		2.70697	1.81718e-31		0.62526	0.15046
YFL060C	SNO3	1.34352	3.93584e-05		1.48986	8.52843e-10		0.148149	0.830827
YFL061W	DDI3	2.95439	7.16434e-10		4.46977	5.01204e-44		1.51198	0.0281501
YFL062W	COS4	1.08622	0.00404492		2.97567	9.83929e-18		1.8938	0.0222159
YFL064C		0.706549	0.483125		-0.371873	0.605763		-1.08164	0.491366
YFL065C		1.30599	0.208514		-1.74408	0.035349		-3.00721	0.0204746
YFL066C		1.21518	0.208816		-0.831623	0.0629408		-1.97067	0.0753746
YFL067W		0.918797	0.152274		-1.69298	0.205921		-2.49008	0.100454
YFR001W	LOC1	-0.599206	0.0779861		-0.245475	0.527443		0.353629	0.58766
YFR002W	NIC96	-0.358744	0.00707177		-0.720364	4.97249e-09		-0.361606	0.0771322
YFR003C	YPI1	-0.0141051	1		0.171076	0.424429		0.185613	0.705393
YFR004W	RPN11	-0.269776	0.132543		-0.0513808	0.886511		0.218506	0.42661
YFR005C	SAD1	-0.372181	0.000912085		-0.587057	1.35262e-08		-0.215897	0.21479
YFR006W		0.2704	0.0964483		0.224401	0.127367		-0.0458522	0.912783
YFR007W	YFH7	-0.00407327	1		-0.382332	0.0653116		-0.37644	0.232162
YFR008W	FAR7	0.131839	0.609404		-0.107411	0.751816		-0.238207	0.614587
YFR009W	GCN20	-0.485866	0.00129763		-0.709878	8.34549e-07		-0.224284	0.415885
YFR010W	UBP6	-0.131721	0.50769		-0.358529	0.0263124		-0.22656	0.413328
YFR010W-A		1.19487	0.240199		0.0126182	0.972556		-1.17485	0.590228
YFR011C	MIC19	-0.220504	0.475836		-0.28124	0.31895		-0.0607879	0.927928
YFR012W	DCV1	0.329707	0.464515		0.450392	0.162306		0.129213	0.888515
YFR012W-A		0.884004	0.285157		0.285983	0.578567		-0.575078	0.653688
YFR013W	IOC3	-0.480286	0.000492994		-0.880163	1.14847e-11		-0.399349	0.0693593
YFR014C	CMK1	0.480772	0.0312703		1.10982	5.19376e-08		0.629167	0.0783079
YFR015C	GSY1	1.76437	0.00285674		3.74563	8.74073e-12		1.98124	0.0492751
YFR016C	AIP5	0.164255	0.51444		-0.417872	0.0830499		-0.581724	0.0997027
YFR017C	IGD1	1.21611	0.00708984		2.79506	2.2863e-11		1.57866	0.0213286
YFR018C		0.818169	1.01899e-08		1.60839	1.30589e-32		0.789845	0.000241889
YFR019W	FAB1	0.0772636	0.693931		-0.622047	0.00046036		-0.698985	0.00868252
YFR020W	CSS2	0.411512	0.0369762		0.728391	3.87375e-05		0.317197	0.442921
YFR021W	ATG18	0.190393	0.311341		0.1538	0.345042		-0.036572	0.934921
YFR022W	ROG3	0.718977	0.0109162		0.980737	0.000192878		0.261303	0.66477
YFR023W	PES4	0.59067	0.133846		0.568287	0.118312		-0.0152813	0.985452
YFR024C-A	LSB3	-0.257657	0.300616		-0.114072	0.718704		0.143611	0.754577
YFR025C	HIS2	-0.611118	0.0010047		-0.936315	1.17018e-07		-0.325442	0.420703
YFR026C	ULI1	1.10788	1.60807e-05		0.491984	0.0599155		-0.616722	0.178366
YFR027W	ECO1	0.0728258	0.787569		-0.0613263	0.8933		-0.137702	0.786943
YFR028C	CDC14	-0.988131	9.3175e-06		-1.06527	7.93138e-07		-0.0779831	0.884248
YFR029W	PTR3	0.0457719	0.776581		-0.0654512	0.813779		-0.108832	0.743322
YFR030W	MET10	0.18182	0.294895		-0.2487	0.178606		-0.430399	0.384275
YFR031C	SMC2	-0.219714	0.211684		-0.843334	9.86242e-09		-0.623491	0.0075513
YFR031C-A	RPL2A	-0.546338	3.92899e-05		-0.285989	0.0482006		0.26032	0.241534
YFR032C	RRT5	-1.57148	0.0301238		-0.814263	0.190963		0.773477	0.539868
YFR032C-A	RPL29	-0.0091102	1		-0.0237222	1		-0.0148889	0.976451
YFR032C-B	MIN10	0.41071	0.713756		-0.818725	0.569409		-1.18611	0.58151
YFR033C	QCR6	0.0869445	0.724707		-0.745455	0.000471836		-0.83236	0.0208083
YFR034C	PHO4	-0.592562	0.0103391		-0.986136	1.85026e-06		-0.3969	0.27472
YFR034W-A		-0.621887	0.387701		1.14883	1.63713e-06		1.83355	0.0284436
YFR035C		0.860694	0.00366067		0.858619	0.115255		0.0484891	0.967642
YFR036W	CDC26	0.0846242	0.771082		0.439794	0.0536152		0.352994	0.43372
YFR036W-A		-0.648216	0.132399		-0.778272	0.0990732		-0.127552	0.942366
YFR037C	RSC8	-0.744599	7.32299e-16		-0.902557	2.41295e-24		-0.158077	0.313914
YFR038W	IRC5	-0.512894	7.39811e-05		-0.917788	3.15052e-14		-0.405856	0.0354119
YFR039C	OSW7	-0.566687	0.0148334		-0.603823	0.00772664		-0.0371936	0.948853
YFR040W	SAP155	-0.288894	0.0258343		-0.792897	8.89918e-12		-0.503792	0.00229947
YFR041C	ERJ5	0.114935	0.667798		-0.0273966	0.995111		-0.142506	0.784471
YFR042W	KEG1	0.138634	0.64972		0.964604	7.88985e-05		0.826693	0.0367934
YFR043C	IRC6	-0.209704	0.395958		0.0771763	0.672879		0.288833	0.461569
[truncated: 4,776 more rows]

## Sheet: b. 249 genes sig higher in Flo-
gene	Gene_name	Flo+ Cyc8-AA log2 Fold Change	Flo+ Cyc8-AA padj	Flo- Cyc8-AA log2 Fold Change	Flo- Cyc8-AA padj	Flo+ Cyc8-AA_vs_Flo- Cyc8-AA log2 FoldChange	Flo+ Cyc8-AA_vs_Flo- Cyc8-AA padj
YAL062W	GDH3	1.34395	1.21529e-13	2.74599	1.4396e-54	1.40204	8.15931e-07
YAL063C	FLO9	5.31835	3.96534e-190	6.52255	5.80622e-299	1.2042	6.31508e-05
YAL064C-A	TDA8	3.74898	1.44713e-35	6.22929	3.80265e-79	2.48031	1.24432e-06
YAL064W		3.25738	1.36015e-24	5.10488	1.60417e-70	1.8475	0.000279991
YAR020C	PAU7	2.64711	1.59545e-41	3.7987	1.19717e-119	1.15159	0.000139536
YAR064W		1.13599	0.00308985	6.29387	1.21854e-11	5.15787	3.45809e-06
YAR066W		2.16312	0.288041	8.92384	7.90977e-12	6.76067	0.00930381
YAR068W		5.89009	7.65291e-51	7.75306	7.74916e-92	1.86297	0.00652707
YAR071W	PHO11	1.18258	0.00295304	3.8374	8.53249e-28	2.65482	3.92352e-06
YBL042C	FUI1	-1.2955	1.57513e-11	0.438839	0.0304604	1.73434	1.96229e-09
YBL048W	RRT1	1.60884	4.53919e-08	3.76653	1.59953e-37	2.15769	3.45809e-06
YBL049W	MOH1	1.3862	2.03427e-05	4.0454	1.88811e-40	2.6592	2.7668e-08
YBL102W	SFT2	-0.173055	0.508349	0.909848	1.0779e-05	1.0829	0.00141224
YBL107W-A	YBL107W-A	-2.12104	0.289568	4.93278	1.75758e-07	7.05377	0.00174531
YBR006W	UGA2	0.597964	0.011614	1.72191	1.28888e-15	1.12395	0.00197514
YBR021W	FUR4	-0.623039	2.50976e-07	0.502658	1.42577e-05	1.1257	8.6348e-11
YBR050C	REG2	2.5639	4.15477e-21	4.27666	1.43403e-57	1.71276	0.000127537
YBR076W	ECM8	0.749711	0.0100653	2.02942	7.48127e-13	1.27971	0.00670866
YBR085C-A		1.17923	3.01928e-05	2.44699	2.65077e-20	1.26776	0.00592269
YBR085W	AAC3	2.01575	7.92664e-14	3.89598	6.52906e-51	1.88023	1.09545e-05
YBR093C	PHO5	-0.848553	0.00199868	1.33199	2.67308e-07	2.18055	2.7668e-08
YBR182C	SMP1	1.79643	4.08553e-11	3.11276	3.02924e-32	1.31633	0.00396914
YBR186W	PCH2	0.671286	0.0149696	2.14617	1.16723e-13	1.47488	0.00110286
YBR201C-A	MIN7	4.56584	6.37143e-90	5.8803	1.38903e-156	1.31446	0.000612207
YBR208C	DUR12	1.15862	2.26504e-09	2.27481	1.42466e-34	1.11619	0.000363174
YBR285W		2.7228	9.21764e-23	4.17084	4.82728e-50	1.44804	0.00250541
YBR296C	PHO89	6.42749	2.20707e-117	8.93156	1.8922e-220	2.50407	2.23592e-08
YBR297W	MAL33	1.67629	2.82871e-28	2.81174	1.35061e-82	1.13546	2.57167e-06
YBR299W	MAL32	5.36442	4.86875e-56	7.10333	2.56007e-105	1.73891	0.00270617
YBR301W	PAU24	10.6885	3.76423e-227	13.3574	0	2.66887	2.44556e-06
YCL048W	SPS22	1.66955	8.85597e-07	3.15183	1.03052e-21	1.48228	0.00947291
YCR020C	PET18	2.50522	8.71696e-39	4.41266	1.62782e-120	1.90745	1.13627e-10
YCR098C	GIT1	1.95274	3.2667e-13	4.35781	7.10049e-64	2.40507	3.34859e-09
YCR102C		1.36792	4.16243e-05	3.85758	9.74357e-36	2.48966	5.40168e-07
YCR102W-A		2.37478	4.03385e-16	3.66274	2.07669e-39	1.28797	0.00996893
YDL022C-A		1.79819	0.0400671	7.07277	2.19095e-07	5.27456	0.00507164
YDL024C	DIA3	2.96677	7.66206e-20	4.86502	9.62181e-53	1.89825	0.000441709
YDL079C	MRK1	3.04719	1.86142e-45	4.28435	2.85953e-84	1.23716	0.000916341
YDL085W	NDE2	3.12982	5.25414e-30	4.89624	2.03426e-72	1.76641	0.000106285
YDL123W	SNA4	0.224015	0.374617	1.29312	1.58874e-10	1.06911	0.00166451
YDL187C	YDL187C	-1.44682	0.121582	1.33533	3.67324e-07	2.78215	0.00687843
YDL204W	RTN2	2.19062	3.31674e-08	4.08437	4.66823e-27	1.89375	0.00390937
YDL218W		3.52726	3.59675e-09	6.29914	2.92161e-28	2.77188	0.00556788
YDL244W	THI13	2.03493	5.63877e-17	3.32068	6.67277e-61	1.28575	0.00059601
YDL245C	HXT15	5.57374	1.09103e-105	11.6285	1.88814e-239	6.05479	1.41776e-41
YDR034W-B		1.58495	0.0284902	4.86452	5.02339e-14	3.27957	0.00276886
YDR090C	ILT1	-1.26937	6.7354e-25	-0.0707621	0.627081	1.19861	4.55303e-11
YDR155C	CPR1	0.300696	0.119249	1.3468	3.71506e-16	1.0461	0.000111948
YDR215C		1.19133	0.00209002	3.96038	3.82482e-16	2.76905	7.01351e-05
YDR223W	CRF1	1.36089	3.89334e-06	3.7272	4.25801e-39	2.36631	1.14847e-07
YDR232W	HEM1	0.749505	0.00209372	1.99753	3.99875e-19	1.24803	0.000913058
YDR277C	MTH1	0.565124	0.216265	2.30038	3.44408e-09	1.73525	0.00913861
YDR281C	PHM6	-3.49705	1.68159e-14	-1.4411	9.6725e-05	2.05596	0.00297505
YDR343C	HXT6	2.88163	2.01894e-14	7.14243	6.36426e-83	4.26079	3.54785e-14
YDR384C	ATO3	0.931206	0.00847464	2.6033	5.47607e-16	1.67209	0.00214674
YDR402C	DIT2	6.14907	3.35412e-61	8.57965	1.29679e-121	2.43057	8.60526e-05
YDR403W	DIT1	7.30014	1.66602e-89	9.53863	3.95353e-153	2.23849	0.000288292
YDR410C	STE14	-0.27637	0.201926	1.05334	8.40088e-09	1.32971	4.10226e-06
YDR442W		1.59892	0.00276537	7.44013	4.51077e-41	5.84121	1.33189e-13
YDR461W	MFA1	-0.441712	0.193964	1.88707	2.02376e-11	2.32878	1.37763e-07
YDR536W	STL1	5.51899	3.49644e-75	8.58225	2.12868e-171	3.06326	1.1172e-10
YDR540C	IRC4	1.68972	3.52955e-19	2.95248	2.82802e-56	1.26276	4.24008e-05
YDR541C		0.71846	1.59877e-10	1.81476	2.26744e-67	1.0963	2.26251e-11
YEL035C	UTR5	0.872831	0.0335095	3.07043	2.57458e-13	2.1976	0.000814314
YEL059W	HHY1	1.33791	4.13655e-06	3.52901	4.57934e-37	2.1911	7.10413e-07
YEL067C		3.96051	9.21261e-64	5.28622	4.40312e-124	1.3257	0.000732427
YEL069C	HXT13	9.39359	2.71189e-283	12.8584	0	3.46479	5.50056e-14
YEL070W	DSF1	8.46663	1.59084e-213	10.2777	4.95285e-297	1.81111	9.9701e-05
YER011W	TIR1	10.3656	0	12.1904	0	1.82482	0.000121928
YER039C	HVG1	-0.134256	0.621226	1.18708	6.60434e-11	1.32133	1.86726e-05
YER039C-A	YER039C-A	-0.747849	0.0635577	1.38621	1.08272e-05	2.13406	7.69984e-05
YER044C	ERG28	0.895441	1.63919e-06	2.1514	1.74362e-34	1.25596	1.25368e-05
YER052C	HOM3	-0.689493	1.13167e-06	0.354825	0.0134961	1.04432	1.08352e-06
YER056C	FCY2	-0.900342	0.000166025	0.191963	0.47503	1.09231	0.00458374
YER060W-A	FCY22	0.153817	0.62873	1.26392	1.01433e-07	1.1101	0.00618348
YER066C-A		1.38973	0.000987065	3.67882	4.26621e-12	2.28909	0.003963
YER096W	SHC1	4.75897	8.63328e-105	6.07396	5.86422e-172	1.31499	0.000425595
YER119C-A		3.80102	7.44945e-33	5.94505	1.8209e-80	2.14403	4.19554e-05
YER121W		2.40612	2.19943e-14	4.36883	1.94675e-43	1.96271	0.000166349
YER187W		0.414462	0.267791	1.91931	4.30485e-10	1.50485	0.00413101
YER188W		3.71288	1.07053e-33	5.22823	1.25345e-66	1.51534	0.00451201
YFL011W	HXT10	4.68679	7.02856e-29	8.89303	4.02601e-95	4.20623	1.62021e-10
YFL015C	YFL015C	-0.0905501	0.942527	4.22444	2.01552e-07	4.31498	0.000309745
YFL021C-A		3.52355	1.1963e-18	6.27981	1.97628e-95	2.75626	1.15977e-06
YFL026W	STE2	-0.995048	1.00943e-06	0.329283	0.126324	1.32433	2.72133e-05
YFL051C		4.40526	6.32151e-100	7.35397	7.79618e-221	2.9487	8.59048e-19
YFL053W	DAK2	8.67104	1.62655e-68	11.6116	3.13127e-120	2.94054	0.000530339
YFL062W	COS4	1.0957	0.00404492	3.00349	9.83929e-18	1.90779	0.00118108
YFR054C		4.64346	2.14167e-58	6.72209	5.71082e-118	2.07863	1.39744e-05
YFR055W	IRC7	-1.68624	5.40369e-21	-0.440745	0.0216231	1.2455	1.61647e-05
YGL032C	AGA2	0.425469	0.210579	1.9448	9.99306e-12	1.51933	0.00151676
YGL096W	TOS8	1.53564	2.07336e-08	3.54123	2.74418e-41	2.00559	2.31974e-06
YGL121C	GPG1	0.812226	0.0367718	3.16122	3.94397e-20	2.34899	2.75766e-05
YGL146C	RRT6	1.76639	3.87339e-10	3.11973	8.80215e-31	1.35334	0.00403534
YGL220W	BOL2	-0.0789745	0.735852	0.920376	2.60633e-08	0.99935	0.00021771
YGL255W	ZRT1	0.593539	0.230193	2.5243	1.61905e-09	1.93076	0.00681212
YGL258W	VEL1	0.588968	0.0460682	2.46755	1.13348e-19	1.87859	1.25926e-05
YGL258W-A		3.26133	1.23025e-29	5.23903	1.47632e-46	1.9777	0.000372038
YGL259W	YPS5	1.78547	8.06831e-07	5.19443	4.57976e-25	3.40896	6.89968e-07
YGR051C		0.623993	0.0765044	3.8955	2.65192e-07	3.2715	0.000520764
YGR066C	GID10	5.61655	8.53514e-63	9.50463	1.14722e-171	3.88808	5.71128e-14
YGR121C	MEP1	-0.173888	0.515943	1.47847	9.93791e-13	1.65235	3.53939e-07
YGR144W	THI4	5.09862	9.93608e-42	8.41333	2.36087e-116	3.31471	1.81229e-08
YGR204C-A		1.0104	0.027715	2.88929	2.20426e-13	1.8789	0.00672465
YGR213C	RTA1	2.91537	2.54203e-26	6.50092	3.33389e-126	3.58555	1.68242e-18
YGR249W	MGA1	0.923592	0.00385869	2.50249	4.7327e-17	1.5789	0.00156174
YGR289C	MAL11	3.53646	7.42203e-32	5.46426	1.53291e-75	1.9278	0.000110242
YGR290W		1.4085	0.00301086	4.10955	1.07232e-10	2.70105	0.00350531
YGR292W	MAL12	6.50431	1.03771e-155	8.82432	4.09656e-282	2.32001	2.37382e-09
YGR294W	PAU12	7.62735	3.50202e-142	9.91518	3.73047e-247	2.28783	2.98782e-06
YHR096C	HXT5	2.35091	2.00121e-12	3.85836	1.11119e-32	1.50746	0.00817592
YHR136C	SPL2	-0.634417	0.00135789	1.11712	7.49169e-10	1.75154	2.05819e-10
YHR160C	PEX18	2.18979	1.09732e-23	4.19353	3.4461e-57	2.00374	1.87471e-07
YHR174W	ENO2	-0.856006	3.13929e-07	0.236831	0.190963	1.09284	2.73254e-05
YHR213W	YHR213W	0	1	6.11244	5.27679e-35	5.79167	0.00967712
YHR213W-B	YHR213W-B	-1.18749	0.0599375	7.65128	7.3553e-09	8.83876	1.11672e-08
YHR214W		2.57746	6.04978e-17	4.93501	1.4351e-100	2.35755	3.07522e-08
YHR215W	PHO12	0.896143	0.00625273	2.60219	1.43568e-18	1.70605	0.000588961
YIL012W		2.02735	2.90255e-07	3.55649	8.80796e-36	1.52913	0.00916155
YIL015W	BAR1	-1.57185	3.25369e-09	-0.11032	0.741604	1.46153	0.000669038
YIL058W	YIL058W	-0.583311	0.194348	2.59286	1.13218e-12	3.17617	3.22902e-08
YIL059C		0.9166	0.0605315	2.66877	1.84321e-18	1.75217	0.00643145
YIL066C	RNR3	5.5615	3.96915e-137	6.73777	4.8108e-202	1.17627	0.00253657
YIL099W	SGA1	4.88557	6.0828e-261	6.47192	0	1.58635	8.02811e-13
YIL101C	XBP1	1.54613	8.57759e-06	3.08059	8.40281e-21	1.53446	0.00738719
YIL113W	SDP1	1.87481	2.06513e-08	4.63922	8.48748e-47	2.7644	5.2724e-08
YIL114C	POR2	0.764074	0.000162553	1.80814	4.8641e-22	1.04407	0.0010171
YIL117C	PRM5	0.884978	2.7764e-05	2.02276	1.74594e-24	1.13778	0.00063791
YIL160C	POT1	2.93745	5.42847e-22	4.51866	2.66918e-46	1.58121	0.00311073
YIL166C	SOA1	1.6454	4.61151e-16	3.13574	7.73782e-57	1.49034	3.45809e-06
YIR014W	VLD1	2.38482	3.64327e-30	3.67441	2.17604e-64	1.2896	0.000330211
YIR038C	GTT1	2.78262	1.31334e-18	4.23608	8.98174e-43	1.45346	0.0077699
YJL045W	SDH9	2.09405	6.90198e-08	4.11261	1.41211e-28	2.01856	0.00140466
YJL105W	SET4	2.69876	2.36705e-46	5.15103	1.86623e-98	2.45228	1.95756e-13
YJL169W		0.351011	0.510248	2.52943	2.6322e-08	2.17842	0.00283709
YJL217W	REE1	2.78503	2.40587e-46	4.60958	1.12978e-126	1.82455	2.01014e-09
YJL219W	HXT9	2.12807	4.74484e-20	3.19118	7.47696e-48	1.06311	0.0070854
YJR009C	TDH2	-0.020148	0.975367	1.3449	1.5691e-08	1.36505	0.00044167
YJR073C	OPI3	0.119911	0.729231	1.50876	1.4698e-09	1.38885	0.000732178
YJR107C-A	YJR107C-A	-0.197753	0.510753	0.915842	5.54437e-05	1.11359	0.00399874
YJR115W		2.22682	5.64843e-10	6.26253	1.56562e-72	4.0357	1.99162e-14
YJR116W	TDA4	1.43391	1.67712e-20	2.43248	1.96317e-59	0.998569	7.03678e-05
YJR150C	DAN1	10.7846	1.3254e-101	14.6581	2.33675e-122	3.87347	4.35251e-05
YJR159W	SOR1	6.97244	9.83666e-146	8.14532	1.51619e-295	1.17288	0.00807628
YKL037W	AIM26	0.221149	0.821689	3.11023	2.10451e-08	2.88907	0.00503877
YKL055C	OAR1	-0.342011	0.210642	0.81455	0.000118326	1.15656	0.00157651
YKL093W	MBR1	1.33592	8.23015e-19	3.29607	2.71253e-108	1.96015	1.64711e-18
YKL107W		2.98746	2.51638e-28	5.39114	5.74324e-89	2.40368	1.65192e-08
YKL217W	JEN1	3.40714	1.3442e-43	4.92779	1.50736e-90	1.52066	0.000235855
YKR012C	YKR012C	-0.190752	0.725635	1.42783	3.58493e-07	1.61859	0.00515357
YKR015C		0.763231	0.00527319	2.2052	1.59543e-17	1.44196	0.000700167
YKR105C	VBA5	6.4729	1.66864e-205	11.3965	0	4.92359	6.10428e-51
YKR106W	GEX2	2.02981	3.78001e-20	4.39513	1.62376e-96	2.36532	4.4171e-13
YLL025W	PAU17	4.12044	2.84615e-74	5.55673	2.3508e-151	1.43629	9.68538e-05
YLL052C	AQY2	1.03854	0.000488204	2.95465	3.88886e-27	1.91611	1.87973e-05
YLL053C		1.09847	0.000875167	3.02196	2.7765e-23	1.92349	0.000127537
YLL055W	YCT1	3.22094	3.95644e-19	5.77096	1.28346e-60	2.55002	1.03909e-05
YLL064C	PAU18	0	1	8.41062	6.06266e-14	8.08981	0.00110286
YLR004C	THI73	0.0620117	0.947461	2.30418	1.50835e-06	2.24216	0.00540275
YLR012C		8.36211	7.42335e-88	11.8369	1.98596e-54	3.47475	0.00101202
YLR013W	GAT3	4.92998	2.96779e-47	8.88258	2.7743e-63	3.9526	2.06356e-08
YLR035C	MLH2	0.256009	0.161443	1.95415	2.72572e-39	1.69814	1.10431e-13
YLR046C		0.929541	1.2964e-08	1.93962	2.76568e-36	1.01008	8.79441e-05
YLR053C	NRS1	0.156306	0.833846	2.91664	1.46142e-07	2.76033	0.00149517
YLR081W	GAL2	2.11508	8.60587e-30	4.63339	3.96648e-111	2.5183	1.77971e-17
YLR130C	ZRT2	-0.823579	0.000468202	0.409424	0.0885448	1.233	0.000770046
YLR136C	TIS11	1.78426	0.000153089	4.18806	2.45526e-21	2.4038	0.00126208
YLR214W	FRE1	1.29707	0.00171618	3.21922	3.09641e-17	1.92214	0.00311073
YLR267W	BOP2	2.22628	5.7913e-20	4.06812	4.03307e-64	1.84184	2.31974e-06
YLR311C		2.05755	3.79991e-09	3.91074	4.72082e-29	1.8532	0.00152342
YLR377C	FBP1	0.774121	0.0121254	2.2374	2.84777e-14	1.46327	0.0026017
YLR460C	YLR460C	-0.298834	0.578376	1.83743	8.79003e-06	2.13626	0.00166451
YML083C		4.36057	1.4304e-87	6.60185	4.99545e-127	2.24127	1.65161e-08
YMR008C	PLB1	1.80352	1.04994e-21	2.9189	2.01952e-56	1.11538	0.000370936
YMR011W	HXT2	3.08557	1.22966e-46	4.81588	2.19407e-113	1.73031	5.58684e-07
YMR017W	SPO20	4.78148	2.0297e-82	6.26211	1.25955e-145	1.48063	0.000431722
YMR055C	BUB2	0.82058	2.08345e-13	1.93883	1.08189e-80	1.11825	4.31591e-12
YMR095C	SNO1	-0.0086748	1	2.45309	2.80064e-19	2.46176	7.18008e-09
YMR107W	SPG4	4.04446	8.34307e-10	7.71456	1.24415e-33	3.6701	0.000645736
YMR118C	SHH3	1.41052	1.22073e-09	5.06689	5.74614e-89	3.65637	3.50881e-25
YMR170C	ALD2	1.39552	2.20004e-06	2.91533	1.08961e-25	1.51981	0.00133376
YMR172C-A	YMR172C-A	-1.25628	0.0494624	4.51227	6.91605e-22	5.76855	1.09384e-13
YMR181C		1.81976	4.24523e-14	2.91935	9.78527e-36	1.09959	0.00767478
YMR194C-B	CMC4	1.65304	4.69413e-18	2.67589	7.33102e-51	1.02285	0.00107689
YMR206W		2.45234	2.59901e-10	5.97701	1.78403e-49	3.52466	8.46233e-09
YMR251W	GTO3	2.42084	4.23784e-18	5.80121	1.16526e-75	3.38037	5.71128e-14
YMR279C	ATR2	4.49519	3.01576e-91	7.87024	1.27534e-241	3.37505	8.90128e-23
YMR316C-A		1.35303	0.000101094	3.36009	5.77842e-22	2.00707	0.000370936
YMR317W		4.55862	2.90852e-48	6.90154	3.28787e-105	2.34291	5.33699e-06
YNCH0011W	SUT169	1.00979	0.269303	4.49581	4.87131e-37	3.48601	0.000382755
YNCI0001W	SNR68	0.1771	0.590379	1.30308	8.84059e-08	1.12598	0.00738719
YNCI0013W	PWR1	0	1	6.60026	1.1536e-37	6.27949	0.00516727
YNCL0039W		1.31744	0.244522	6.04055	9.89916e-12	4.72309	0.00219922
YNCN0005C	SNR19	-1.05223	0.0121964	0.656043	0.0837556	1.70827	0.00652707
YNCO0007W	SNR50	-1.13476	0.0375486	0.784255	0.0141169	1.91902	0.00582732
YNL033W		2.14741	3.85155e-10	4.44584	3.80437e-80	2.29843	5.92243e-07
YNL065W	AQR1	-0.665205	0.0552063	0.861124	0.00605262	1.52633	0.00285992
YNL067W	RPL9B	-0.276751	0.302529	0.825056	0.000298224	1.10181	0.0032467
YNL202W	SPS19	1.02974	0.000126567	2.49396	2.62797e-25	1.46422	0.000366366
YNL235C	YNL235C	0.155826	0.833098	2.99357	7.55708e-08	2.83774	0.00102737
YNL335W	DDI2	1.7027	3.9044e-06	3.89318	2.32716e-55	2.19048	8.74495e-06
YNR014W		1.12592	0.000199373	5.2756	2.27902e-80	4.14969	8.59997e-24
YNR034W-A	EGO4	2.81202	3.33526e-06	5.97301	1.50529e-25	3.16099	0.00111092
YNR044W	AGA1	-1.08419	4.13214e-05	0.210559	0.478766	1.29475	0.002103
YNR056C	BIO5	1.88193	3.24121e-08	5.64139	7.95578e-66	3.75946	3.92298e-14
YNR060W	FRE4	6.20909	1.78197e-101	7.61687	6.16807e-153	1.40778	0.00630473
YNR064C	YNR064C	-0.0223972	0.962903	1.4161	8.7468e-11	1.4385	2.99099e-05
YNR076W	PAU6	0	1	6.30335	3.10327e-36	5.98259	0.00738719
YOL052C-A	DDR2	1.22089	0.00188538	3.1747	9.25219e-19	1.95381	0.00131085
YOL055C	THI20	2.38092	7.12793e-35	3.55775	7.08442e-78	1.17683	0.000271143
YOL085C	YOL085C	0.208139	0.795318	3.49907	1.80405e-10	3.29093	0.000235855
YOL118C	YOL118C	-1.44171	9.30921e-07	0.823318	0.0872322	2.26503	0.000192555
YOL131W	YOL131W	-0.430961	0.667545	4.6611	1.21889e-06	5.09206	0.000248355
YOL136C	PFK27	-1.09004	2.3998e-10	-0.00418506	0.992545	1.08586	7.25796e-05
YOL152W	FRE7	2.97098	1.84643e-15	5.58149	2.32467e-53	2.61051	1.22515e-05
YOL156W	HXT11	1.9497	1.21887e-16	3.10824	3.38562e-45	1.15853	0.00300958
YOL158C	ENB1	1.74253	2.05632e-11	3.23273	3.22447e-38	1.4902	0.000431722
YOL159C	CSS3	1.16517	1.91272e-11	2.51139	1.49005e-51	1.34622	5.33405e-07
YOL161C	PAU20	10.9392	6.27249e-159	14.1224	1.91358e-91	3.18321	0.00124972
YOR049C	RSB1	3.33696	1.45055e-33	4.97144	6.26885e-74	1.63448	0.000441709
YOR079C	ATX2	-0.289363	0.232696	0.816133	8.37155e-05	1.1055	0.00107481
YOR143C	THI80	-0.866972	0.00865646	0.827917	0.00898325	1.69489	0.000700167
YOR178C	GAC1	2.54159	4.2941e-14	4.56552	8.9681e-44	2.02393	0.00024381
YOR186W		3.63197	7.48113e-18	7.04137	9.61445e-96	3.40939	1.14623e-08
YOR192C	THI72	2.87058	3.99979e-50	3.93594	6.24741e-98	1.06536	0.00111092
YOR226C	ISU2	-0.195614	0.607057	1.09594	4.18335e-05	1.29156	0.00593067
YOR285W	RDL1	1.06818	1.40798e-05	2.4918	2.87555e-27	1.42362	0.000213571
YOR343C		1.59823	8.43047e-11	2.76864	8.75871e-34	1.17041	0.00383239
YOR378W	AMF1	1.49806	8.98607e-25	3.07644	3.8393e-102	1.57838	6.73798e-13
YOR384W	FRE5	1.3234	4.80804e-15	5.43007	8.56432e-134	4.10667	3.13043e-48
YOR387C		3.14444	5.67486e-26	6.71382	3.66141e-80	3.56938	7.83966e-13
YOR388C	FDH1	4.74944	5.97382e-15	7.85771	1.30015e-43	3.10827	0.00184512
YPL017C	IRC15	0.196972	0.579894	2.45459	5.21937e-20	2.25762	6.33981e-08
YPL054W	LEE1	3.07175	2.07597e-17	5.13509	5.49878e-48	2.06334	0.000583976
YPL087W	YDC1	0.487651	0.0583229	1.63463	6.87298e-13	1.14697	0.00285992
YPL088W	YPL088W	-0.620664	0.00244809	0.576141	0.00380861	1.1968	0.000107479
YPL092W	SSU1	0.612585	0.00132247	1.98015	1.81902e-30	1.36756	8.72173e-07
YPL148C	PPT2	-0.0273812	0.935812	1.23056	5.91607e-13	1.25794	6.92414e-06
YPL156C	PRM4	1.5319	5.0486e-08	2.82536	9.79975e-26	1.29345	0.00583394
YPL165C	SET6	0.368266	0.31208	2.17597	3.30986e-13	1.8077	0.000227108
YPL187W	MF(ALPHA)1	-0.898963	0.240901	3.87411	4.60822e-19	4.77307	1.65192e-08
YPL197C	YPL197C	-0.694554	0.000854659	0.441659	0.150986	1.13621	0.00572748
YPL214C	THI6	0.443862	0.109789	2.07542	2.16856e-18	1.63156	2.34825e-05
YPL229W	YPL229W	-0.0169848	0.962775	1.27167	6.19143e-17	1.28866	1.03619e-07
YPR001W	CIT3	0.81795	0.00012091	2.11955	2.99053e-26	1.3016	7.25796e-05
YPR005C	HAL1	1.94179	3.15372e-21	3.29905	2.33645e-61	1.35726	4.57944e-05
YPR151C	SUE1	1.45848	6.39192e-05	3.05492	3.00322e-24	1.59644	0.00404177
YPR192W	AQY1	5.76322	3.59398e-259	7.40792	0	1.64471	3.69003e-10
YPR198W	SGE1	-0.76056	1.62955e-05	0.291443	0.111898	1.052	0.0001162

## Sheet: c. 95 genes sig lower in Flo-
gene	Gene_name	Flo+ Cyc8-AA log2 Fold Change	Flo+ Cyc8-AA padj	Flo- Cyc8-AA log2 Fold Change	Flo- Cyc8-AA padj	Flo+ Cyc8-AA_vs_Flo- Cyc8-AA log2 FoldChange	Flo+ Cyc8-AA_vs_Flo- Cyc8-AA padj
YAL026C-A		0.359388	0.163092	-1.64837	0.000811625	-2.00776	0.00113238
YAL064W-B	YAL064W-B	4.32147	4.24151e-27	-0.481672	0.310967	-4.80314	2.11231e-15
YAL068C	PAU8	4.76783	1.32226e-12	2.08509	7.51784e-07	-2.68274	0.00460818
YAR019C	CDC15	0.818938	2.15063e-06	-0.346582	0.0603479	-1.16552	1.53596e-05
YBR072C-A	YBR072C-A	4.84449	7.34992e-14	-2.00519	0.12923	-6.84967	8.461e-06
YBR101C	FES1	0.868284	0.000466627	-0.453936	0.0733925	-1.32222	0.000612207
YBR138C	YBR138C	0.523759	0.0389315	-0.774259	0.00114223	-1.29802	0.000575506
YBR150C	TBS1	0.329172	0.182469	-0.696378	0.00193833	-1.02555	0.00478472
YBR296C-A	TYC1	3.92898	1.08634e-12	1.04214	0.0923473	-2.88684	0.00207321
YDL019C	OSH2	1.91779	1.89282e-24	0.67663	0.000606749	-1.24116	5.55061e-05
YDL020C	RPN4	1.13502	1.72706e-05	-0.457292	0.0972995	-1.59231	0.000103281
YDL036C	PUS9	0.279603	0.0162807	-1.82039	2.2029e-64	-2.09999	1.95122e-43
YDL109C	YDL109C	0.571529	0.00547692	-0.482523	0.0167269	-1.05405	0.000821798
YDL129W		1.28723	1.64228e-19	0.170271	0.297412	-1.11696	6.26997e-07
YDL197C	ASF2	0.581337	0.00817755	-0.712516	0.000758028	-1.29385	8.47271e-05
YDR124W	YDR124W	1.16522	1.63365e-09	-0.448227	0.0596309	-1.61345	5.29221e-07
YDR146C	SWI5	-0.045636	0.913861	-1.6448	7.28226e-12	-1.59916	3.3742e-05
YDR222W		-1.20983	2.66312e-05	-2.63304	6.28701e-22	-1.42322	0.00216337
YDR313C	PIB1	0.710167	0.00355992	-0.636066	0.00801088	-1.34623	0.000299412
YDR401W		3.50374	6.98166e-13	0.934263	0.0117647	-2.56947	0.000205403
YDR451C	YHP1	0.876356	0.00296834	-0.833436	0.00293181	-1.70979	0.000101244
YER147C	SCC4	0.286232	0.290279	-0.948595	3.55043e-05	-1.23483	0.000916341
YFL021W	GAT1	-0.75561	0.000876317	-1.89772	1.79257e-19	-1.14211	0.00128747
YFL055W	AGP3	1.2355	3.66288e-10	-1.13003	1.86576e-08	-2.36553	2.35971e-16
YGL162W	SUT1	3.18423	5.99339e-84	1.80886	1.09932e-28	-1.37538	1.2836e-07
YGR035C		4.13988	1.56833e-41	2.35549	5.36422e-16	-1.78439	0.000361694
YGR041W	BUD9	-0.851608	0.000176781	-1.98218	2.20929e-20	-1.13058	0.00177841
YGR212W	SLI1	2.6648	2.64763e-62	-1.44551	2.33392e-15	-4.1103	2.70404e-64
YHL028W	WSC4	2.02471	1.89952e-21	0.613079	0.0060404	-1.41163	4.24008e-05
YHR049C-A		2.61722	1.62094e-28	1.33811	3.32438e-05	-1.27911	0.00784091
YHR143W	DSE2	-1.15308	1.433e-08	-2.23223	1.39526e-30	-1.07915	0.00110371
YHR152W	SPO12	0.480004	0.0333008	-0.549148	0.00986146	-1.02915	0.00249751
YHR189W	PTH1	0.372107	0.209028	-0.844153	0.000872583	-1.21626	0.00381118
YHR211W	FLO5	7.17711	0	6.14659	1.22702e-289	-1.03052	0.000423343
YIL017C	VID28	0.356263	0.132782	-0.653053	0.00251496	-1.00932	0.00386918
YIL028W		1.46343	1.11327e-08	0.138245	0.67896	-1.32518	0.00216337
YIL112W	HOS4	0.808879	2.07319e-15	-0.349781	0.00130928	-1.15866	3.68066e-14
YIL132C	CSM2	0.885971	0.00199868	-0.360366	0.22045	-1.24634	0.00583035
YJL078C	PRY3	-1.38415	2.79893e-15	-2.59283	4.09081e-52	-1.20868	1.67289e-05
YJL088W	ARG3	0.0766905	0.796352	-1.19759	7.28555e-10	-1.27428	7.12986e-05
YJL092W	SRS2	0.301199	0.148892	-0.984429	6.11251e-08	-1.28563	6.47804e-06
YJL100W	LSB6	0.608983	7.47812e-05	-0.584259	9.40708e-05	-1.19324	1.3121e-07
YJL187C	SWE1	0.331803	0.159929	-0.790184	0.000155311	-1.12199	0.000841109
YJR021C	REC107	0.352317	0.125874	-0.811186	0.000109982	-1.1635	0.000457335
YJR036C	HUL4	0.401638	0.123675	-0.891576	0.000255456	-1.29321	0.000732178
YJR092W	BUD4	-0.201643	0.482253	-1.5679	3.60954e-12	-1.36626	0.000210387
YKL032C	IXR1	0.214028	0.363196	-0.970665	5.84675e-07	-1.18469	0.000140004
YKL197C	PEX1	0.36218	0.0195668	-0.678421	3.18966e-06	-1.0406	3.45809e-06
YKL221W	MCH2	2.43406	1.70956e-30	0.420519	0.125222	-2.01354	1.99021e-08
YKR041W	YKR041W	1.16226	0.00324305	-0.345482	0.315845	-1.50774	0.00887105
YLL032C		-0.0974211	0.685429	-1.12925	2.58349e-10	-1.03182	0.000408297
YLR079W	SIC1	-0.0105356	0.990047	-1.1873	1.63514e-10	-1.17677	8.88494e-05
YLR092W	SUL2	0.879776	0.000238876	-0.176338	0.527443	-1.05611	0.00709442
YLR108C	YLR108C	1.05849	0.000978221	-0.341783	0.319066	-1.40028	0.00641372
YLR112W		-1.27687	4.8977e-10	-2.74925	4.26906e-54	-1.47237	1.15921e-06
YLR120W-A	YLR120W-A	1.70661	1.38155e-09	-0.347172	0.438435	-2.05378	0.000142267
YLR131C	ACE2	0.63006	0.00425531	-1.31438	1.92872e-10	-1.94444	3.1492e-10
YLR173W	TAG1	0.59636	0.000158468	-0.538389	0.000528202	-1.13475	1.48837e-06
YLR190W	MMR1	0.0931965	0.778399	-0.984802	2.62122e-05	-1.078	0.0059995
YLR236C	YLR236C	1.00762	0.00544225	-2.02754	0.027951	-3.03517	0.00687843
YLR341W	SPO77	0.393541	0.109865	-0.928216	0.00152381	-1.32176	0.00157651
YLR399C	BDF1	-0.508752	0.000281129	-1.78145	3.0537e-42	-1.2727	2.48634e-10
YML082W	YML082W	0.579521	0.0152816	-0.433588	0.0630886	-1.01311	0.00634424
YML084W	YML084W	3.10077	2.64805e-05	-1.60013	0.0452834	-4.70089	5.78814e-05
YMR165C	PAH1	0.486883	0.00288348	-0.695458	1.03931e-05	-1.18234	8.37163e-07
YMR172W	HOT1	0.809571	5.88291e-11	-0.625649	3.11599e-07	-1.43522	8.58972e-16
YMR176W	ECM5	0.560574	1.37788e-05	-0.621417	9.20419e-07	-1.18199	2.59523e-10
YMR207C	HFA1	-0.1013	0.441139	-1.25237	3.43411e-33	-1.15107	1.58367e-13
YMR245W		2.50498	1.08769e-15	0.593203	0.127765	-1.91177	0.000530339
YNCK0013W	SNR69	1.23538	0.00148495	-0.717368	0.11081	-1.95275	0.0028058
YNCM0031W	SNR11	2.49941	8.65891e-25	-0.27438	0.352116	-2.77379	7.17185e-14
YNCP0002W		1.23756	9.83545e-07	-0.264571	0.316982	-1.50213	9.72996e-05
YNL018C	YNL018C	0.823486	0.00183811	-0.708196	0.00939698	-1.53168	0.000207799
YNL058C		1.47322	3.83536e-10	0.181277	0.514994	-1.29194	0.000755931
YNL327W	EGT2	-0.578851	0.0513997	-1.8166	6.21808e-12	-1.23775	0.00629248
YNR047W	FPK1	0.321146	0.0533859	-0.752976	1.61503e-06	-1.07412	7.90886e-06
YOL023W	IFM1	0.35231	0.0356487	-0.733411	1.6381e-06	-1.08572	5.33699e-06
YOL032W	OPI10	1.24639	0.000131292	-0.404024	0.252012	-1.65042	0.00145785
YOL069W	NUF2	-0.346885	0.175824	-1.57141	2.42209e-12	-1.22453	0.00087583
YOL085W-A		2.39815	3.9438e-11	0.55051	0.155631	-1.84764	0.00186116
YOL150C		2.30071	1.41267e-14	0.88689	0.0049833	-1.41382	0.00592269
YOR025W	HST3	-0.219981	0.494473	-1.37034	4.35766e-08	-1.15036	0.00734662
YOR033C	EXO1	0.622819	0.00390457	-0.476721	0.0249973	-1.09954	0.000916341
YOR066W	MSA1	1.61418	4.43538e-25	0.575477	0.000368522	-1.03871	4.24008e-05
YOR298W	MUM3	0.562943	0.062725	-1.28006	1.94596e-05	-1.84301	4.57944e-05
YOR339C	UBC11	0.333381	0.373444	-1.08455	0.000599806	-1.41793	0.00662017
YOR373W	NUD1	0.698503	0.00248516	-0.59506	0.00839218	-1.29356	0.000226473
YPL005W	AEP3	0.480112	0.000989305	-0.548877	0.000129416	-1.02899	2.31974e-06
YPL016W	SWI1	0.183923	0.489072	-1.24941	3.16251e-09	-1.43334	1.81344e-05
YPL018W	CTF19	0.877227	9.54942e-05	-0.602016	0.00720701	-1.47924	1.40547e-05
YPL140C	MKK2	0.98025	6.78839e-17	-0.566526	3.08159e-06	-1.54678	3.08945e-19
YPL201C	YIG1	3.08336	1.50249e-34	1.25644	2.24478e-07	-1.82692	3.2373e-06
YPL219W	PCL8	0.476147	0.0208966	-0.650953	0.00164725	-1.1271	0.000384764
YPL272C	PBI1	1.84192	4.24302e-12	0.0871367	0.796915	-1.75478	2.84789e-05
YPR106W	ISR1	0.0411407	0.916694	-0.954467	2.46251e-05	-0.995607	0.00897267

## Sheet: d. 45 genes, no change in Flo+
gene	Gene_name	Flo+ Cyc8-AA log2 Fold Change	Flo+ Cyc8-AA padj	Flo- Cyc8-AA log2 Fold Change	Flo- Cyc8-AA padj	Flo+ Cyc8-AA_vs_Flo- Cyc8-AA log2 FoldChange	Flo+ Cyc8-AA_vs_Flo- Cyc8-AA padj
YBL102W	SFT2	-0.173055	0.508349	0.909848	1.0779e-05	1.0829	0.00141224
YDL036C	PUS9	0.279603	0.0162807	-1.82039	2.2029e-64	-2.09999	1.95122e-43
YDL123W	SNA4	0.224015	0.374617	1.29312	1.58874e-10	1.06911	0.00166451
YDR146C	SWI5	-0.045636	0.913861	-1.6448	7.28226e-12	-1.59916	3.3742e-05
YDR410C	STE14	-0.27637	0.201926	1.05334	8.40088e-09	1.32971	4.10226e-06
YER039C	HVG1	-0.134256	0.621226	1.18708	6.60434e-11	1.32133	1.86726e-05
YER060W-A	FCY22	0.153817	0.62873	1.26392	1.01433e-07	1.1101	0.00618348
YER147C	SCC4	0.286232	0.290279	-0.948595	3.55043e-05	-1.23483	0.000916341
YFL015C	YFL015C	-0.0905501	0.942527	4.22444	2.01552e-07	4.31498	0.000309745
YGL220W	BOL2	-0.0789745	0.735852	0.920376	2.60633e-08	0.99935	0.00021771
YGR121C	MEP1	-0.173888	0.515943	1.47847	9.93791e-13	1.65235	3.53939e-07
YHR213W	YHR213W	0	1	6.11244	5.27679e-35	5.79167	0.00967712
YJL088W	ARG3	0.0766905	0.796352	-1.19759	7.28555e-10	-1.27428	7.12986e-05
YJR009C	TDH2	-0.020148	0.975367	1.3449	1.5691e-08	1.36505	0.00044167
YJR073C	OPI3	0.119911	0.729231	1.50876	1.4698e-09	1.38885	0.000732178
YJR092W	BUD4	-0.201643	0.482253	-1.5679	3.60954e-12	-1.36626	0.000210387
YJR107C-A	YJR107C-A	-0.197753	0.510753	0.915842	5.54437e-05	1.11359	0.00399874
YKL032C	IXR1	0.214028	0.363196	-0.970665	5.84675e-07	-1.18469	0.000140004
YKL037W	AIM26	0.221149	0.821689	3.11023	2.10451e-08	2.88907	0.00503877
YKR012C	YKR012C	-0.190752	0.725635	1.42783	3.58493e-07	1.61859	0.00515357
YLL032C	YLL032C	-0.0974211	0.685429	-1.12925	2.58349e-10	-1.03182	0.000408297
YLL064C	PAU18	0	1	8.41062	6.06266e-14	8.08981	0.00110286
YLR004C	THI73	0.0620117	0.947461	2.30418	1.50835e-06	2.24216	0.00540275
YLR035C	MLH2	0.256009	0.161443	1.95415	2.72572e-39	1.69814	1.10431e-13
YLR053C	NRS1	0.156306	0.833846	2.91664	1.46142e-07	2.76033	0.00149517
YLR079W	SIC1	-0.0105356	0.990047	-1.1873	1.63514e-10	-1.17677	8.88494e-05
YLR190W	MMR1	0.0931965	0.778399	-0.984802	2.62122e-05	-1.078	0.0059995
YLR460C	YLR460C	-0.298834	0.578376	1.83743	8.79003e-06	2.13626	0.00166451
YMR095C	SNO1	-0.0086748	1	2.45309	2.80064e-19	2.46176	7.18008e-09
YMR207C	HFA1	-0.1013	0.441139	-1.25237	3.43411e-33	-1.15107	1.58367e-13
YNCI0001W	SNR68	0.1771	0.590379	1.30308	8.84059e-08	1.12598	0.00738719
YNCI0013W	PWR1	0	1	6.60026	1.1536e-37	6.27949	0.00516727
YNL067W	RPL9B	-0.276751	0.302529	0.825056	0.000298224	1.10181	0.0032467
YNL235C	YNL235C	0.155826	0.833098	2.99357	7.55708e-08	2.83774	0.00102737
YNR064C	YNR064C	-0.0223972	0.962903	1.4161	8.7468e-11	1.4385	2.99099e-05
YNR076W	PAU6	0	1	6.30335	3.10327e-36	5.98259	0.00738719
YOL085C	YOL085C	0.208139	0.795318	3.49907	1.80405e-10	3.29093	0.000235855
YOR025W	HST3	-0.219981	0.494473	-1.37034	4.35766e-08	-1.15036	0.00734662
YOR079C	ATX2	-0.289363	0.232696	0.816133	8.37155e-05	1.1055	0.00107481
YOR226C	ISU2	-0.195614	0.607057	1.09594	4.18335e-05	1.29156	0.00593067
YPL016W	SWI1	0.183923	0.489072	-1.24941	3.16251e-09	-1.43334	1.81344e-05
YPL017C	IRC15	0.196972	0.579894	2.45459	5.21937e-20	2.25762	6.33981e-08
YPL148C	PPT2	-0.0273812	0.935812	1.23056	5.91607e-13	1.25794	6.92414e-06
YPL229W	YPL229W	-0.0169848	0.962775	1.27167	6.19143e-17	1.28866	1.03619e-07
YPR106W	ISR1	0.0411407	0.916694	-0.954467	2.46251e-05	-0.995607	0.00897267

## Sheet: e. 14 genes reg by flocculation
gene	Gene_name	Flo+ Cyc8-AA log2 Fold Change	Flo+ Cyc8-AA padj	Flo- Cyc8-AA log2 Fold Change	Flo- Cyc8-AA padj	Flo+ Cyc8-AA_vs_Flo- Cyc8-AA log2 FoldChange	Flo+ Cyc8-AA_vs_Flo- Cyc8-AA padj
YDL129W		1.28723	1.64228e-19	0.170271	0.297412	-1.11696	6.26997e-07
YDR090C	ILT1	-1.26937	6.7354e-25	-0.0707621	0.627081	1.19861	4.55303e-11
YER056C	FCY2	-0.900342	0.000166025	0.191963	0.47503	1.09231	0.00458374
YHR174W	ENO2	-0.856006	3.13929e-07	0.236831	0.190963	1.09284	2.73254e-05
YIL015W	BAR1	-1.57185	3.25369e-09	-0.11032	0.741604	1.46153	0.000669038
YIL028W		1.46343	1.11327e-08	0.138245	0.67896	-1.32518	0.00216337
YLR092W	SUL2	0.879776	0.000238876	-0.176338	0.527443	-1.05611	0.00709442
YNCM0031W	SNR11	2.49941	8.65891e-25	-0.27438	0.352116	-2.77379	7.17185e-14
YNCP0002W	GAL4 lncRNA	1.23756	9.83545e-07	-0.264571	0.316982	-1.50213	9.72996e-05
YNL058C		1.47322	3.83536e-10	0.181277	0.514994	-1.29194	0.000755931
YNR044W	AGA1	-1.08419	4.13214e-05	0.210559	0.478766	1.29475	0.002103
YOL136C	PFK27	-1.09004	2.3998e-10	-0.00418506	0.992545	1.08586	7.25796e-05
YPL272C	PBI1	1.84192	4.24302e-12	0.0871367	0.796915	-1.75478	2.84789e-05
YPR198W	SGE1	-0.76056	1.62955e-05	0.291443	0.111898	1.052	0.0001162

## Sheet: f.184 upr genes, higher in Flo-
gene	Gene_name	Flo+ Cyc8-AA log2 Fold Change	Flo+ Cyc8-AA padj	Flo- Cyc8-AA log2 Fold Change	Flo- Cyc8-AA padj	Flo+ Cyc8-AA_vs_Flo- Cyc8-AA log2 FoldChange	Flo+ Cyc8-AA_vs_Flo- Cyc8-AA padj
YAL062W	GDH3	1.34395	1.21529e-13	2.74599	1.4396e-54	1.40204	8.15931e-07
YAL063C	FLO9	5.31835	3.96534e-190	6.52255	5.80622e-299	1.2042	6.31508e-05
YAL064C-A	TDA8	3.74898	1.44713e-35	6.22929	3.80265e-79	2.48031	1.24432e-06
YAL064W		3.25738	1.36015e-24	5.10488	1.60417e-70	1.8475	0.000279991
YAR020C	PAU7	2.64711	1.59545e-41	3.7987	1.19717e-119	1.15159	0.000139536
YAR064W		1.13599	0.00308985	6.29387	1.21854e-11	5.15787	3.45809e-06
YAR066W		2.16312	0.288041	8.92384	7.90977e-12	6.76067	0.00930381
YAR068W		5.89009	7.65291e-51	7.75306	7.74916e-92	1.86297	0.00652707
YAR071W	PHO11	1.18258	0.00295304	3.8374	8.53249e-28	2.65482	3.92352e-06
YBL048W	RRT1	1.60884	4.53919e-08	3.76653	1.59953e-37	2.15769	3.45809e-06
YBL049W	MOH1	1.3862	2.03427e-05	4.0454	1.88811e-40	2.6592	2.7668e-08
YBR006W	UGA2	0.597964	0.011614	1.72191	1.28888e-15	1.12395	0.00197514
YBR050C	REG2	2.5639	4.15477e-21	4.27666	1.43403e-57	1.71276	0.000127537
YBR076W	ECM8	0.749711	0.0100653	2.02942	7.48127e-13	1.27971	0.00670866
YBR085C-A		1.17923	3.01928e-05	2.44699	2.65077e-20	1.26776	0.00592269
YBR085W	AAC3	2.01575	7.92664e-14	3.89598	6.52906e-51	1.88023	1.09545e-05
YBR182C	SMP1	1.79643	4.08553e-11	3.11276	3.02924e-32	1.31633	0.00396914
YBR186W	PCH2	0.671286	0.0149696	2.14617	1.16723e-13	1.47488	0.00110286
YBR201C-A	MIN7	4.56584	6.37143e-90	5.8803	1.38903e-156	1.31446	0.000612207
YBR208C	DUR12	1.15862	2.26504e-09	2.27481	1.42466e-34	1.11619	0.000363174
YBR285W		2.7228	9.21764e-23	4.17084	4.82728e-50	1.44804	0.00250541
YBR296C	PHO89	6.42749	2.20707e-117	8.93156	1.8922e-220	2.50407	2.23592e-08
YBR297W	MAL33	1.67629	2.82871e-28	2.81174	1.35061e-82	1.13546	2.57167e-06
YBR299W	MAL32	5.36442	4.86875e-56	7.10333	2.56007e-105	1.73891	0.00270617
YBR301W	PAU24	10.6885	3.76423e-227	13.3574	0	2.66887	2.44556e-06
YCL048W	SPS22	1.66955	8.85597e-07	3.15183	1.03052e-21	1.48228	0.00947291
YCR020C	PET18	2.50522	8.71696e-39	4.41266	1.62782e-120	1.90745	1.13627e-10
YCR098C	GIT1	1.95274	3.2667e-13	4.35781	7.10049e-64	2.40507	3.34859e-09
YCR102C		1.36792	4.16243e-05	3.85758	9.74357e-36	2.48966	5.40168e-07
YCR102W-A		2.37478	4.03385e-16	3.66274	2.07669e-39	1.28797	0.00996893
YDL022C-A		1.79819	0.0400671	7.07277	2.19095e-07	5.27456	0.00507164
YDL024C	DIA3	2.96677	7.66206e-20	4.86502	9.62181e-53	1.89825	0.000441709
YDL079C	MRK1	3.04719	1.86142e-45	4.28435	2.85953e-84	1.23716	0.000916341
YDL085W	NDE2	3.12982	5.25414e-30	4.89624	2.03426e-72	1.76641	0.000106285
YDL204W	RTN2	2.19062	3.31674e-08	4.08437	4.66823e-27	1.89375	0.00390937
YDL218W		3.52726	3.59675e-09	6.29914	2.92161e-28	2.77188	0.00556788
YDL244W	THI13	2.03493	5.63877e-17	3.32068	6.67277e-61	1.28575	0.00059601
YDL245C	HXT15	5.57374	1.09103e-105	11.6285	1.88814e-239	6.05479	1.41776e-41
YDR034W-B		1.58495	0.0284902	4.86452	5.02339e-14	3.27957	0.00276886
YDR155C	CPR1	0.300696	0.119249	1.3468	3.71506e-16	1.0461	0.000111948
YDR215C		1.19133	0.00209002	3.96038	3.82482e-16	2.76905	7.01351e-05
YDR223W	CRF1	1.36089	3.89334e-06	3.7272	4.25801e-39	2.36631	1.14847e-07
YDR232W	HEM1	0.749505	0.00209372	1.99753	3.99875e-19	1.24803	0.000913058
YDR277C	MTH1	0.565124	0.216265	2.30038	3.44408e-09	1.73525	0.00913861
YDR343C	HXT6	2.88163	2.01894e-14	7.14243	6.36426e-83	4.26079	3.54785e-14
YDR384C	ATO3	0.931206	0.00847464	2.6033	5.47607e-16	1.67209	0.00214674
YDR402C	DIT2	6.14907	3.35412e-61	8.57965	1.29679e-121	2.43057	8.60526e-05
YDR403W	DIT1	7.30014	1.66602e-89	9.53863	3.95353e-153	2.23849	0.000288292
YDR442W		1.59892	0.00276537	7.44013	4.51077e-41	5.84121	1.33189e-13
YDR536W	STL1	5.51899	3.49644e-75	8.58225	2.12868e-171	3.06326	1.1172e-10
YDR540C	IRC4	1.68972	3.52955e-19	2.95248	2.82802e-56	1.26276	4.24008e-05
YDR541C		0.71846	1.59877e-10	1.81476	2.26744e-67	1.0963	2.26251e-11
YEL035C	UTR5	0.872831	0.0335095	3.07043	2.57458e-13	2.1976	0.000814314
YEL059W	HHY1	1.33791	4.13655e-06	3.52901	4.57934e-37	2.1911	7.10413e-07
YEL067C		3.96051	9.21261e-64	5.28622	4.40312e-124	1.3257	0.000732427
YEL069C	HXT13	9.39359	2.71189e-283	12.8584	0	3.46479	5.50056e-14
YEL070W	DSF1	8.46663	1.59084e-213	10.2777	4.95285e-297	1.81111	9.9701e-05
YER011W	TIR1	10.3656	0	12.1904	0	1.82482	0.000121928
YER044C	ERG28	0.895441	1.63919e-06	2.1514	1.74362e-34	1.25596	1.25368e-05
YER066C-A		1.38973	0.000987065	3.67882	4.26621e-12	2.28909	0.003963
YER096W	SHC1	4.75897	8.63328e-105	6.07396	5.86422e-172	1.31499	0.000425595
YER119C-A		3.80102	7.44945e-33	5.94505	1.8209e-80	2.14403	4.19554e-05
YER121W		2.40612	2.19943e-14	4.36883	1.94675e-43	1.96271	0.000166349
YER187W		0.414462	0.267791	1.91931	4.30485e-10	1.50485	0.00413101
YER188W		3.71288	1.07053e-33	5.22823	1.25345e-66	1.51534	0.00451201
YFL011W	HXT10	4.68679	7.02856e-29	8.89303	4.02601e-95	4.20623	1.62021e-10
YFL021C-A		3.52355	1.1963e-18	6.27981	1.97628e-95	2.75626	1.15977e-06
YFL051C		4.40526	6.32151e-100	7.35397	7.79618e-221	2.9487	8.59048e-19
YFL053W	DAK2	8.67104	1.62655e-68	11.6116	3.13127e-120	2.94054	0.000530339
YFL062W	COS4	1.0957	0.00404492	3.00349	9.83929e-18	1.90779	0.00118108
YFR054C		4.64346	2.14167e-58	6.72209	5.71082e-118	2.07863	1.39744e-05
YGL032C	AGA2	0.425469	0.210579	1.9448	9.99306e-12	1.51933	0.00151676
YGL096W	TOS8	1.53564	2.07336e-08	3.54123	2.74418e-41	2.00559	2.31974e-06
YGL121C	GPG1	0.812226	0.0367718	3.16122	3.94397e-20	2.34899	2.75766e-05
YGL146C	RRT6	1.76639	3.87339e-10	3.11973	8.80215e-31	1.35334	0.00403534
YGL255W	ZRT1	0.593539	0.230193	2.5243	1.61905e-09	1.93076	0.00681212
YGL258W	VEL1	0.588968	0.0460682	2.46755	1.13348e-19	1.87859	1.25926e-05
YGL258W-A		3.26133	1.23025e-29	5.23903	1.47632e-46	1.9777	0.000372038
YGL259W	YPS5	1.78547	8.06831e-07	5.19443	4.57976e-25	3.40896	6.89968e-07
YGR051C		0.623993	0.0765044	3.8955	2.65192e-07	3.2715	0.000520764
YGR066C	GID10	5.61655	8.53514e-63	9.50463	1.14722e-171	3.88808	5.71128e-14
YGR144W	THI4	5.09862	9.93608e-42	8.41333	2.36087e-116	3.31471	1.81229e-08
YGR204C-A		1.0104	0.027715	2.88929	2.20426e-13	1.8789	0.00672465
YGR213C	RTA1	2.91537	2.54203e-26	6.50092	3.33389e-126	3.58555	1.68242e-18
YGR249W	MGA1	0.923592	0.00385869	2.50249	4.7327e-17	1.5789	0.00156174
YGR289C	MAL11	3.53646	7.42203e-32	5.46426	1.53291e-75	1.9278	0.000110242
YGR290W		1.4085	0.00301086	4.10955	1.07232e-10	2.70105	0.00350531
YGR292W	MAL12	6.50431	1.03771e-155	8.82432	4.09656e-282	2.32001	2.37382e-09
YGR294W	PAU12	7.62735	3.50202e-142	9.91518	3.73047e-247	2.28783	2.98782e-06
YHR096C	HXT5	2.35091	2.00121e-12	3.85836	1.11119e-32	1.50746	0.00817592
YHR160C	PEX18	2.18979	1.09732e-23	4.19353	3.4461e-57	2.00374	1.87471e-07
YHR214W		2.57746	6.04978e-17	4.93501	1.4351e-100	2.35755	3.07522e-08
YHR215W	PHO12	0.896143	0.00625273	2.60219	1.43568e-18	1.70605	0.000588961
YIL012W		2.02735	2.90255e-07	3.55649	8.80796e-36	1.52913	0.00916155
YIL059C		0.9166	0.0605315	2.66877	1.84321e-18	1.75217	0.00643145
YIL066C	RNR3	5.5615	3.96915e-137	6.73777	4.8108e-202	1.17627	0.00253657
YIL099W	SGA1	4.88557	6.0828e-261	6.47192	0	1.58635	8.02811e-13
YIL101C	XBP1	1.54613	8.57759e-06	3.08059	8.40281e-21	1.53446	0.00738719
YIL113W	SDP1	1.87481	2.06513e-08	4.63922	8.48748e-47	2.7644	5.2724e-08
YIL114C	POR2	0.764074	0.000162553	1.80814	4.8641e-22	1.04407	0.0010171
YIL117C	PRM5	0.884978	2.7764e-05	2.02276	1.74594e-24	1.13778	0.00063791
YIL160C	POT1	2.93745	5.42847e-22	4.51866	2.66918e-46	1.58121	0.00311073
YIL166C	SOA1	1.6454	4.61151e-16	3.13574	7.73782e-57	1.49034	3.45809e-06
YIR014W	VLD1	2.38482	3.64327e-30	3.67441	2.17604e-64	1.2896	0.000330211
YIR038C	GTT1	2.78262	1.31334e-18	4.23608	8.98174e-43	1.45346	0.0077699
YJL045W	SDH9	2.09405	6.90198e-08	4.11261	1.41211e-28	2.01856	0.00140466
YJL105W	SET4	2.69876	2.36705e-46	5.15103	1.86623e-98	2.45228	1.95756e-13
YJL169W		0.351011	0.510248	2.52943	2.6322e-08	2.17842	0.00283709
YJL217W	REE1	2.78503	2.40587e-46	4.60958	1.12978e-126	1.82455	2.01014e-09
YJL219W	HXT9	2.12807	4.74484e-20	3.19118	7.47696e-48	1.06311	0.0070854
YJR115W		2.22682	5.64843e-10	6.26253	1.56562e-72	4.0357	1.99162e-14
YJR116W	TDA4	1.43391	1.67712e-20	2.43248	1.96317e-59	0.998569	7.03678e-05
YJR150C	DAN1	10.7846	1.3254e-101	14.6581	2.33675e-122	3.87347	4.35251e-05
YJR159W	SOR1	6.97244	9.83666e-146	8.14532	1.51619e-295	1.17288	0.00807628
YKL093W	MBR1	1.33592	8.23015e-19	3.29607	2.71253e-108	1.96015	1.64711e-18
YKL107W		2.98746	2.51638e-28	5.39114	5.74324e-89	2.40368	1.65192e-08
YKL217W	JEN1	3.40714	1.3442e-43	4.92779	1.50736e-90	1.52066	0.000235855
YKR015C		0.763231	0.00527319	2.2052	1.59543e-17	1.44196	0.000700167
YKR105C	VBA5	6.4729	1.66864e-205	11.3965	0	4.92359	6.10428e-51
YKR106W	GEX2	2.02981	3.78001e-20	4.39513	1.62376e-96	2.36532	4.4171e-13
YLL025W	PAU17	4.12044	2.84615e-74	5.55673	2.3508e-151	1.43629	9.68538e-05
YLL052C	AQY2	1.03854	0.000488204	2.95465	3.88886e-27	1.91611	1.87973e-05
YLL053C		1.09847	0.000875167	3.02196	2.7765e-23	1.92349	0.000127537
YLL055W	YCT1	3.22094	3.95644e-19	5.77096	1.28346e-60	2.55002	1.03909e-05
YLR012C		8.36211	7.42335e-88	11.8369	1.98596e-54	3.47475	0.00101202
YLR013W	GAT3	4.92998	2.96779e-47	8.88258	2.7743e-63	3.9526	2.06356e-08
YLR046C		0.929541	1.2964e-08	1.93962	2.76568e-36	1.01008	8.79441e-05
YLR081W	GAL2	2.11508	8.60587e-30	4.63339	3.96648e-111	2.5183	1.77971e-17
YLR136C	TIS11	1.78426	0.000153089	4.18806	2.45526e-21	2.4038	0.00126208
YLR214W	FRE1	1.29707	0.00171618	3.21922	3.09641e-17	1.92214	0.00311073
YLR267W	BOP2	2.22628	5.7913e-20	4.06812	4.03307e-64	1.84184	2.31974e-06
YLR311C		2.05755	3.79991e-09	3.91074	4.72082e-29	1.8532	0.00152342
YLR377C	FBP1	0.774121	0.0121254	2.2374	2.84777e-14	1.46327	0.0026017
YML083C		4.36057	1.4304e-87	6.60185	4.99545e-127	2.24127	1.65161e-08
YMR008C	PLB1	1.80352	1.04994e-21	2.9189	2.01952e-56	1.11538	0.000370936
YMR011W	HXT2	3.08557	1.22966e-46	4.81588	2.19407e-113	1.73031	5.58684e-07
YMR017W	SPO20	4.78148	2.0297e-82	6.26211	1.25955e-145	1.48063	0.000431722
YMR055C	BUB2	0.82058	2.08345e-13	1.93883	1.08189e-80	1.11825	4.31591e-12
YMR107W	SPG4	4.04446	8.34307e-10	7.71456	1.24415e-33	3.6701	0.000645736
YMR118C	SHH3	1.41052	1.22073e-09	5.06689	5.74614e-89	3.65637	3.50881e-25
YMR170C	ALD2	1.39552	2.20004e-06	2.91533	1.08961e-25	1.51981	0.00133376
YMR181C		1.81976	4.24523e-14	2.91935	9.78527e-36	1.09959	0.00767478
YMR194C-B	CMC4	1.65304	4.69413e-18	2.67589	7.33102e-51	1.02285	0.00107689
YMR206W		2.45234	2.59901e-10	5.97701	1.78403e-49	3.52466	8.46233e-09
YMR251W	GTO3	2.42084	4.23784e-18	5.80121	1.16526e-75	3.38037	5.71128e-14
YMR279C	ATR2	4.49519	3.01576e-91	7.87024	1.27534e-241	3.37505	8.90128e-23
YMR316C-A		1.35303	0.000101094	3.36009	5.77842e-22	2.00707	0.000370936
YMR317W		4.55862	2.90852e-48	6.90154	3.28787e-105	2.34291	5.33699e-06
YNCH0011W	SUT169	1.00979	0.269303	4.49581	4.87131e-37	3.48601	0.000382755
YNCL0039W		1.31744	0.244522	6.04055	9.89916e-12	4.72309	0.00219922
YNL033W		2.14741	3.85155e-10	4.44584	3.80437e-80	2.29843	5.92243e-07
YNL202W	SPS19	1.02974	0.000126567	2.49396	2.62797e-25	1.46422	0.000366366
YNL335W	DDI2	1.7027	3.9044e-06	3.89318	2.32716e-55	2.19048	8.74495e-06
YNR014W		1.12592	0.000199373	5.2756	2.27902e-80	4.14969	8.59997e-24
YNR034W-A	EGO4	2.81202	3.33526e-06	5.97301	1.50529e-25	3.16099	0.00111092
YNR056C	BIO5	1.88193	3.24121e-08	5.64139	7.95578e-66	3.75946	3.92298e-14
YNR060W	FRE4	6.20909	1.78197e-101	7.61687	6.16807e-153	1.40778	0.00630473
YOL052C-A	DDR2	1.22089	0.00188538	3.1747	9.25219e-19	1.95381	0.00131085
YOL055C	THI20	2.38092	7.12793e-35	3.55775	7.08442e-78	1.17683	0.000271143
YOL152W	FRE7	2.97098	1.84643e-15	5.58149	2.32467e-53	2.61051	1.22515e-05
YOL156W	HXT11	1.9497	1.21887e-16	3.10824	3.38562e-45	1.15853	0.00300958
YOL158C	ENB1	1.74253	2.05632e-11	3.23273	3.22447e-38	1.4902	0.000431722
YOL159C	CSS3	1.16517	1.91272e-11	2.51139	1.49005e-51	1.34622	5.33405e-07
YOL161C	PAU20	10.9392	6.27249e-159	14.1224	1.91358e-91	3.18321	0.00124972
YOR049C	RSB1	3.33696	1.45055e-33	4.97144	6.26885e-74	1.63448	0.000441709
YOR178C	GAC1	2.54159	4.2941e-14	4.56552	8.9681e-44	2.02393	0.00024381
YOR186W		3.63197	7.48113e-18	7.04137	9.61445e-96	3.40939	1.14623e-08
YOR192C	THI72	2.87058	3.99979e-50	3.93594	6.24741e-98	1.06536	0.00111092
YOR285W	RDL1	1.06818	1.40798e-05	2.4918	2.87555e-27	1.42362	0.000213571
YOR343C		1.59823	8.43047e-11	2.76864	8.75871e-34	1.17041	0.00383239
YOR378W	AMF1	1.49806	8.98607e-25	3.07644	3.8393e-102	1.57838	6.73798e-13
YOR384W	FRE5	1.3234	4.80804e-15	5.43007	8.56432e-134	4.10667	3.13043e-48
YOR387C		3.14444	5.67486e-26	6.71382	3.66141e-80	3.56938	7.83966e-13
YOR388C	FDH1	4.74944	5.97382e-15	7.85771	1.30015e-43	3.10827	0.00184512
YPL054W	LEE1	3.07175	2.07597e-17	5.13509	5.49878e-48	2.06334	0.000583976
YPL087W	YDC1	0.487651	0.0583229	1.63463	6.87298e-13	1.14697	0.00285992
YPL092W	SSU1	0.612585	0.00132247	1.98015	1.81902e-30	1.36756	8.72173e-07
YPL156C	PRM4	1.5319	5.0486e-08	2.82536	9.79975e-26	1.29345	0.00583394
YPL165C	SET6	0.368266	0.31208	2.17597	3.30986e-13	1.8077	0.000227108
YPL214C	THI6	0.443862	0.109789	2.07542	2.16856e-18	1.63156	2.34825e-05
YPR001W	CIT3	0.81795	0.00012091	2.11955	2.99053e-26	1.3016	7.25796e-05
YPR005C	HAL1	1.94179	3.15372e-21	3.29905	2.33645e-61	1.35726	4.57944e-05
YPR151C	SUE1	1.45848	6.39192e-05	3.05492	3.00322e-24	1.59644	0.00404177
YPR192W	AQY1	5.76322	3.59398e-259	7.40792	0	1.64471	3.69003e-10

## Sheet: g.15 upreg genes, lower in Flo-
gene	Gene_name	Flo+ Cyc8-AA log2 Fold Change	Flo+ Cyc8-AA padj	Flo- Cyc8-AA log2 Fold Change	Flo- Cyc8-AA padj	Flo+ Cyc8-AA_vs_Flo- Cyc8-AA log2 FoldChange	Flo+ Cyc8-AA_vs_Flo- Cyc8-AA padj
YAL068C	PAU8	4.76783	1.32226e-12	2.08509	7.51784e-07	-2.68274	0.00460818
YBR296C-A	TYC1	3.92898	1.08634e-12	1.04214	0.0923473	-2.88684	0.00207321
YDL019C	OSH2	1.91779	1.89282e-24	0.67663	0.000606749	-1.24116	5.55061e-05
YDR401W		3.50374	6.98166e-13	0.934263	0.0117647	-2.56947	0.000205403
YGL162W	SUT1	3.18423	5.99339e-84	1.80886	1.09932e-28	-1.37538	1.2836e-07
YGR035C		4.13988	1.56833e-41	2.35549	5.36422e-16	-1.78439	0.000361694
YHL028W	WSC4	2.02471	1.89952e-21	0.613079	0.0060404	-1.41163	4.24008e-05
YHR049C-A		2.61722	1.62094e-28	1.33811	3.32438e-05	-1.27911	0.00784091
YHR211W	FLO5	7.17711	0	6.14659	1.22702e-289	-1.03052	0.000423343
YKL221W	MCH2	2.43406	1.70956e-30	0.420519	0.125222	-2.01354	1.99021e-08
YMR245W		2.50498	1.08769e-15	0.593203	0.127765	-1.91177	0.000530339
YOL085W-A		2.39815	3.9438e-11	0.55051	0.155631	-1.84764	0.00186116
YOL150C		2.30071	1.41267e-14	0.88689	0.0049833	-1.41382	0.00592269
YOR066W	MSA1	1.61418	4.43538e-25	0.575477	0.000368522	-1.03871	4.24008e-05
YPL201C	YIG1	3.08336	1.50249e-34	1.25644	2.24478e-07	-1.82692	3.2373e-06

[truncated: 10 more sheets: h. 24 down in Flo+,Up in Flo-, i. 51 up in Flo+,down in Flo-, j. 427 commonly upreg genes, k. 50 commonly downreg genes, A.477_genes reg solely by Cyc8p, B. 330 reg by cyc8 and floc_C, C. 14 Genes reg by flocculation, 1. all, 2. padj <= 0.05, 3. |logFC| >= 1]
